# Supplementary material for: Etiology of acute meningitis and encephalitis from hospital-based surveillance in South Kazakhstan oblast, February 2017—January 2018
Source: PLoS One. 2021 May 14;16(5):e0251494. doi: 10.1371/journal.pone.0251494 (PMC8121361; doi:10.1371/journal.pone.0251494)
Supplement: S1 Table — (XLSX) [file pone.0251494.s001.xlsx]

## Sheet: Database
ID	ageYears	SchoolStudtyPeriodEV	SchoolPreschool	Sex	DOB	AgeYearsCalculations	datediseaseonset	Dateofhospitalization	dateofdeath	died	CSFcollectedPCR	DateofCSFcollection	ABbeforeCSFcollectionDays	ABbeforeCSFcollection	CSFPCR_EV408	EV_people406	CSFPCRNmeningitidisresult	CSFPCRHibResult	CSFPCRSpneumoniaeresult	CSFPCRListeria	PCRBacterPosOnly	CSFPCRHSV12Result	CSFPCRVZVresult	CulturePos	BactNmeningitidisresult	BactKlebsiellaresult	BactMoraxcellaResult	BactSpneumoniaeresult	datebloodcollection	bloodcollected	BloodCultResuls	CasesEtiology	Viral1Bac2	CaseMenEnceph	antiviralsYN	ANTVdur	ABuseYN	AntibioticsStartDate	AntibioticsEndDate	AbDurFull	VezPharyng	Tonsilitis	Photophobia	Kernigs	Burdzinskis	Paresis	Lurch	Nausea	Rash
1	40		unemployed	1	11/25/1976 12:00:00 AM	40.2219	2/4/2017 12:00:00 AM	2/5/2017 12:00:00 AM		2	1	2/5/2017 12:00:00 AM	0	2	0	0	1	0	0		1	Missing	Missing	0	0	0	0	0	2/5/2017 12:00:00 AM	1	0	5	2	3	1	2	1	2017-02-05	2017-02-08	4	2	2	2	2	2	2	2	2	2
2	8	1	school	1	10/29/2008 12:00:00 AM	8.28493	2/8/2017 12:00:00 AM	2/9/2017 12:00:00 AM		2	1	2/9/2017 12:00:00 AM	0	2	1	1	Missing	Missing	Missing			Missing	Missing	0	0	0	0	0	2/9/2017 12:00:00 AM	1	0	1	1	2	1	2	1	2017-02-09	2017-02-17	9	2	2	2	2	2	2	2	2	2
3	18		military	1	7/26/1998 12:00:00 AM	18.5616	2/11/2017 12:00:00 AM	2/13/2017 12:00:00 AM		2	1	2/13/2017 12:00:00 AM	0	2	0	0	1	0	0		1	Missing	Missing	0	0	0	0	0	2/13/2017 12:00:00 AM	1	0	5	2	2	1	2	1	2017-02-13	2017-03-01	17	2	2	2	1	1	2	2	1	2
4	25		Adult	0	4/5/1991 12:00:00 AM	25.874	2/11/2017 12:00:00 AM	2/14/2017 12:00:00 AM		2	1	2/14/2017 12:00:00 AM	0	2	0	0	0	0	0			1	Missing	0	0	0	0	0	2/14/2017 12:00:00 AM	1	0	2	1	2	1	11	1	2017-02-14	2017-02-24	11	2	2	2	1	1	2	2	1	2
5	22		unemployed	1	4/19/1994 12:00:00 AM	22.8411	2/14/2017 12:00:00 AM	2/22/2017 12:00:00 AM		2	1	2/22/2017 12:00:00 AM	0	2	0	0	1	0	0		1	Missing	Missing	0	0	0	0	0	2/22/2017 12:00:00 AM	1	0	5	2	3	1	4	1	2017-02-22	2017-02-27	6	2	2	2	2	2	2	2	2	2
6	13		school	1	3/20/2003 12:00:00 AM	13.9753	3/7/2017 12:00:00 AM	3/13/2017 12:00:00 AM		2	1	3/13/2017 12:00:00 AM	0	2	0	0	1	0	0		1	Missing	Missing	0	0	0	0	0	3/13/2017 12:00:00 AM	1	0	5	2	2	1	3	1	2017-03-13	2017-03-18	6	2	2	2	1	1	2	2	2	2
7	4		DCI	0	7/10/2012 12:00:00 AM	4.64658	3/2/2017 12:00:00 AM	3/4/2017 12:00:00 AM		2	1	3/5/2017 12:00:00 AM	-1	1	1	1	Missing	Missing	Missing			Missing	Missing	0	0	0	0	0	3/5/2017 12:00:00 AM	1	0	1	1	2	1	5	1	2017-03-04	2017-03-12	9	2	2	2	1	1	2	2	2	2
8	6	1	school	1	9/6/2010 12:00:00 AM	6.48767	3/1/2017 12:00:00 AM	3/3/2017 12:00:00 AM		2	1	3/3/2017 12:00:00 AM	0	2	1	1	Missing	Missing	Missing			Missing	Missing	0	0	0	0	0	3/3/2017 12:00:00 AM	1	0	1	1	2	1	8	1	2017-03-03	2017-03-13	11	1	2	2	1	1	2	2	2	2
9	21		teacher	0	6/22/1995 12:00:00 AM	21.7342	3/11/2017 12:00:00 AM	3/11/2017 12:00:00 AM		2	1	3/11/2017 12:00:00 AM	0	2	1	1	Missing	Missing	Missing			Missing	Missing	0	0	0	0	0	3/11/2017 12:00:00 AM	1	0	1	1	2	1	2	1	2017-03-11	2017-03-13	3	2	2	1	1	1	2	2	1	2
10	18		student	0	10/1/1998 12:00:00 AM	18.4411	3/6/2017 12:00:00 AM	3/8/2017 12:00:00 AM		2	1	3/9/2017 12:00:00 AM	0	2	1	1	Missing	Missing	Missing			Missing	Missing	0	0	0	0	0	3/9/2017 12:00:00 AM	1	0	1	1	3	1	11	1	2017-03-09	2017-03-19	11	2	1	1	1	1	2	1	1	2
11	64		Adult	0	8/27/1952 12:00:00 AM	64.5534	3/1/2017 12:00:00 AM	3/2/2017 12:00:00 AM		2	1	3/3/2017 12:00:00 AM	-1	1	0	0	0	0	0	0		0	0	0	0	0	0	0	3/3/2017 12:00:00 AM	1	0	99	Missing	2	0		1	2017-03-02	2017-03-12	11	2	2	2	1	1	2	2	2	2
12	13		school	1	3/23/2003 12:00:00 AM	13.9836	3/13/2017 12:00:00 AM	3/16/2017 12:00:00 AM		2	1	3/17/2017 12:00:00 AM	-1	1	0	0	1	0	0		1	Missing	Missing	0	0	0	0	0	3/17/2017 12:00:00 AM	1	0	5	2	2	1	8	1	2017-03-16	2017-03-24	9	2	2	1	1	1	2	2	2	2
13	27		teacher	0	9/23/1989 12:00:00 AM	27.5014	3/18/2017 12:00:00 AM	3/19/2017 12:00:00 AM		2	1	2017-03-19	0	2	1	1	Missing	Missing	Missing			Missing	Missing	0	0	0	1	0	3/21/2017 12:00:00 AM	1	0	1	1	2	0		1	2017-03-19	2017-03-27	9	2	2	1	1	1	2	2	1	2
14	0		NO	1	8/31/2016 12:00:00 AM	0.569863	3/27/2017 12:00:00 AM	3/28/2017 12:00:00 AM		2	1	3/28/2017 12:00:00 AM	0	2	0	0	1	0	0		1	Missing	Missing	0	0	0	0	0	3/28/2017 12:00:00 AM	1	0	5	2	1	1	3	1	2017-03-28	2017-04-04	8	2	1	2	2	2	2	2	2	2
15	6		school	0	12/17/2010 12:00:00 AM	6.28493	3/29/2017 12:00:00 AM	3/29/2017 12:00:00 AM		2	1	3/29/2017 12:00:00 AM	0	2	0	0	1	0	0		1	Missing	Missing	0	0	0	0	0	3/29/2017 12:00:00 AM	1	0	5	2	2	1	7	1	2017-03-29	2017-04-04	7	1	2	2	1	1	2	2	2	2
16	16		student	1	7/11/2000 12:00:00 AM	16.737	4/2/2017 12:00:00 AM	4/6/2017 12:00:00 AM		2	1	4/6/2017 12:00:00 AM	0	2	1	1	Missing	Missing	Missing			Missing	Missing	0	0	0	0	0	4/6/2017 12:00:00 AM	1	0	1	1	2	1	11	1	2017-04-06	2017-04-16	11	2	1	2	2	2	2	2	2	2
17	28		Adult	1	7/13/1988 12:00:00 AM	28.7425	4/3/2017 12:00:00 AM	4/6/2017 12:00:00 AM		2	1	4/6/2017 12:00:00 AM	0	2	0	0	0	0	0			1	Missing	0	0	0	0	0	4/7/2017 12:00:00 AM	1	0	2	1	2	0		1	2017-04-06	2017-04-12	7	2	2	2	2	2	2	2	1	2
18	14	1	school	1	11/20/2002 12:00:00 AM	14.3808	4/4/2017 12:00:00 AM	4/7/2017 12:00:00 AM		2	1	4/8/2017 12:00:00 AM	-1	1	1	1	Missing	Missing	Missing			Missing	Missing	0	0	0	0	0	4/8/2017 12:00:00 AM	1	0	1	1	2	1	11	1	2017-04-07	2017-04-14	8	2	2	2	1	1	2	2	1	2
19	8	1	school	1	5/15/2008 12:00:00 AM	8.89589	4/5/2017 12:00:00 AM	4/8/2017 12:00:00 AM		2	1	4/8/2017 12:00:00 AM	0	2	1	1	Missing	Missing	Missing			Missing	Missing	0	0	0	0	0	4/8/2017 12:00:00 AM	1	0	1	1	2	1	10	1	2017-04-08	2017-04-17	10	1	2	2	2	2	2	2	1	2
20	7	1	school	0	10/19/2009 12:00:00 AM	7.47123	4/7/2017 12:00:00 AM	4/9/2017 12:00:00 AM		2	1	4/9/2017 12:00:00 AM	0	2	1	1	Missing	Missing	Missing			Missing	Missing	0	0	0	0	0	4/9/2017 12:00:00 AM	1	0	1	1	2	1		1	2017-04-09	2017-04-17	9	1	2	2	2	2	2	2	1	2
21	0		NO	1	5/30/2016 12:00:00 AM	0.852055	4/6/2017 12:00:00 AM	4/8/2017 12:00:00 AM		2	1	4/9/2017 12:00:00 AM			0	0	0	0	0	0		0	0	0	0	0	0	0		0	Missing	99	Missing	3	1	7	1	Missing	Missing	#VALUE!	2	2	2	2	2	2	2	2	2
22	8		school	1	3/30/2009 12:00:00 AM	8.02466	4/6/2017 12:00:00 AM	4/10/2017 12:00:00 AM		2	1	4/10/2017 12:00:00 AM	0	2	0	0	0	0	0			1	Missing	0	0	0	0	0	4/10/2017 12:00:00 AM	1	0	2	1	2	1		1	2017-04-10	2017-04-19	10	1	2	2	1	1	2	2	1	2
23	12	1	school	0	12/14/2004 12:00:00 AM	12.3288	4/10/2017 12:00:00 AM	4/11/2017 12:00:00 AM		2	1	4/11/2017 12:00:00 AM	0	2	1	1	Missing	Missing	Missing			Missing	Missing	0	0	0	0	0	4/11/2017 12:00:00 AM	1	0	1	1	2	1		1	2017-04-11	2017-04-19	9	1	2	2	2	2	2	2	1	2
24	6		school	1	6/8/2010 12:00:00 AM	6.84658	4/11/2017 12:00:00 AM	4/12/2017 12:00:00 AM		2	1	4/12/2017 12:00:00 AM	1	2	0	0	0	0	0	0		0	0	0	0	0	0	0	4/12/2017 12:00:00 AM	1	0	99	Missing	2	1	2	1	2017-04-13	2017-04-23	11	2	2	2	2	2	2	2	1	2
25	7		school	0	5/14/2009 12:00:00 AM	7.91781	4/12/2017 12:00:00 AM	4/13/2017 12:00:00 AM		2	1	4/13/2017 12:00:00 AM	0	2	0	0	0	0	0			1	Missing	0	0	0	0	0	4/13/2017 12:00:00 AM	1	0	2	1	2	1	11	1	2017-04-13	2017-04-24	12	1	2	2	2	2	2	2	1	2
26	7	1	school	1	5/23/2009 12:00:00 AM	7.89315	4/12/2017 12:00:00 AM	4/15/2017 12:00:00 AM		2	1	4/15/2017 12:00:00 AM	0	2	1	1	Missing	Missing	Missing			Missing	Missing	0	0	0	0	0	4/15/2017 12:00:00 AM	1	0	1	1	2	1	9	1	2017-04-15	2017-04-24	10	2	2	2	2	2	2	2	2	2
27	7		school	1	12/8/2009 12:00:00 AM	7.34247	4/10/2017 12:00:00 AM	4/11/2017 12:00:00 AM		2	1	4/11/2017 12:00:00 AM	0	2	0	0	0	0	0			1	Missing	0	0	0	0	0	2017-04-12	1	0	2	1	2	1	11	1	2017-04-11	2017-04-23	13	2	2	2	2	2	2	2	1	2
28	24		nurse	0	8/29/1992 12:00:00 AM	24.6356	4/12/2017 12:00:00 AM	4/14/2017 12:00:00 AM		2	1	4/14/2017 12:00:00 AM	0	2	1	1	Missing	Missing	Missing			Missing	Missing	0	0	0	0	0	4/14/2017 12:00:00 AM	1	0	1	1	2	0		1	2017-04-14	2017-04-23	10	2	2	2	2	2	2	2	2	2
29	7		NO	0	9/17/2009 12:00:00 AM	7.56438	4/9/2017 12:00:00 AM	4/14/2017 12:00:00 AM		2	1	4/15/2017 12:00:00 AM	-1	1	0	0	1	0	0		1	Missing	Missing	0	0	0	0	0	4/15/2017 12:00:00 AM	1	0	5	2	3	1	15	1	2017-04-14	2017-05-03	20	2	2	2	2	2	1	1	2	2
30	4		NO	0	3/4/2013 12:00:00 AM	4.10411	4/10/2017 12:00:00 AM	4/16/2017 12:00:00 AM		2	1	4/16/2017 12:00:00 AM	0	2	1	1	Missing	Missing	Missing			Missing	Missing	0	0	0	0	0	4/16/2017 12:00:00 AM	1	0	1	1	2	1	9	1	2017-04-16	2017-04-24	9	2	2	2	2	2	2	2	1	2
31	7		school	0	6/11/2009 12:00:00 AM	7.83836	4/11/2017 12:00:00 AM	4/12/2017 12:00:00 AM		2	1	4/12/2017 12:00:00 AM	0	2	0	0	0	0	0			1	Missing	0	0	0	0	0	4/12/2017 12:00:00 AM	1	0	2	1	2	1	10	1	2017-04-12	2017-04-21	10	1	2	2	1	1	2	2	1	2
32	0		NO	1	6/15/2016 12:00:00 AM	0.816438	4/9/2017 12:00:00 AM	4/17/2017 12:00:00 AM		2	1	4/17/2017 12:00:00 AM	0	2	1	1	Missing	Missing	Missing			Missing	Missing	0	0	0	0	0		0	Missing	1	1	3	1	3	1	2017-04-17	2017-04-26	10	2	2	2	2	2	2	2	1	2
33	1		NO	1	4/24/2015 12:00:00 AM	1.97534	4/14/2017 12:00:00 AM	4/18/2017 12:00:00 AM		2	1	4/20/2017 12:00:00 AM	-2	1	0	0	0	0	0	0		0	0	Missing	Missing	Missing	Missing	Missing		0	Missing	99	Missing	3	1	3	1	2017-04-18	2017-05-02	15	2	2	2	1	1	2	2	1	2
34	19		student	0	5/6/1997 12:00:00 AM	19.9507	4/13/2017 12:00:00 AM	4/15/2017 12:00:00 AM		2	1	4/19/2017 12:00:00 AM	-4	1	1	1	Missing	Missing	Missing			Missing	Missing	0	0	0	0	0	2017-04-15	1	0	1	1	2	1	11	1	2017-04-15	2017-04-28	14	1	1	2	2	2	2	2	2	2
35	15	1	school	0	1/1/2002 12:00:00 AM	15.3041	4/18/2017 12:00:00 AM	4/19/2017 12:00:00 AM		2	1	4/19/2017 12:00:00 AM	0	2	1	1	Missing	Missing	Missing			Missing	Missing	0	0	0	0	0	4/19/2017 12:00:00 AM	1	0	1	1	2	1	3	1	2017-04-19	2017-04-26	8	2	2	2	2	2	2	2	2	2
36	22		Adult	0	8/24/1994 12:00:00 AM	22.6658	4/18/2017 12:00:00 AM	4/20/2017 12:00:00 AM		2	1	4/20/2017 12:00:00 AM	0	2	0	0	0	0	0			1	Missing	0	0	0	0	0	4/20/2017 12:00:00 AM	1	0	2	1	2	0		1	2017-04-20	2017-04-23	4	2	2	2	2	2	2	2	1	2
37	10	1	school	0	11/5/2006 12:00:00 AM	10.4575	4/18/2017 12:00:00 AM	4/20/2017 12:00:00 AM		2	1	4/20/2017 12:00:00 AM	1	2	1	1	Missing	Missing	Missing			Missing	Missing	0	0	0	0	0	4/20/2017 12:00:00 AM	1	0	1	1	2	1	10	1	2017-04-21	2017-04-29	9	2	2	2	2	2	2	2	1	2
38	3		NO	0	9/15/2013 12:00:00 AM	3.59178	4/18/2017 12:00:00 AM	4/19/2017 12:00:00 AM		2	1	4/21/2017 12:00:00 AM	-1	1	1	1	Missing	Missing	Missing			Missing	Missing	0	0	0	0	0	4/21/2017 12:00:00 AM	1	0	1	1	2	1	12	1	2017-04-20	2017-04-30	11	2	2	2	1	1	2	2	2	2
39	11	1	school	0	9/25/2005 12:00:00 AM	11.5479	4/10/2017 12:00:00 AM	2017-04-20		2	1	4/20/2017 12:00:00 AM	0	2	1	1	Missing	Missing	Missing			Missing	Missing	0	0	0	0	0	4/20/2017 12:00:00 AM	1	0	1	1	2	1	10	1	2017-04-20	2017-04-30	11	2	2	2	2	2	2	2	2	2
40	12	1	school	1	12/4/2004 12:00:00 AM	12.4027	2017-04-27	2017-04-30		2	1	5/1/2017 12:00:00 AM	0	2	1	1	Missing	Missing	Missing			Missing	Missing	0	0	0	0	0	5/1/2017 12:00:00 AM	1	0	1	1	3	1	2	1	2017-05-01	2017-05-10	10	2	2	2	2	2	2	2	2	2
41	0		NO	0	8/28/2016 12:00:00 AM	0.652055	4/23/2017 12:00:00 AM	4/25/2017 12:00:00 AM	4/26/2017 12:00:00 AM	1	1	4/26/2017 12:00:00 AM	-1	1	0	0	0	0	0	0		0	0	Missing	Missing	Missing	Missing	Missing		0	Missing	99	Missing	1	1	2	1	2017-04-25	2017-04-26	2	2	2	2	2	2	2	2	2	2
42	15	1	school	0	2/1/2002 12:00:00 AM	15.2027	4/12/2017 12:00:00 AM	4/22/2017 12:00:00 AM		2	1	4/22/2017 12:00:00 AM	0	2	1	1	Missing	Missing	Missing			Missing	Missing	0	0	0	0	0	4/22/2017 12:00:00 AM	1	0	1	1	2	1	3	1	2017-04-22	Missing	#VALUE!	2	2	2	2	2	2	2	2	2
43	3		NO	1	9/27/2013 12:00:00 AM	3.57534	4/24/2017 12:00:00 AM	4/26/2017 12:00:00 AM		2	1	4/26/2017 12:00:00 AM	0	2	1	1	Missing	Missing	Missing			Missing	Missing	0	0	0	0	0	4/26/2017 12:00:00 AM	1	0	1	1	2	1	2	1	2017-04-26	2017-04-30	5	2	2	2	2	2	2	2	2	2
44	23		housekeeper	0	8/2/1993 12:00:00 AM	23.737	4/22/2017 12:00:00 AM	4/26/2017 12:00:00 AM		2	1	4/26/2017 12:00:00 AM	0	2	1	1	Missing	Missing	Missing			Missing	Missing	0	0	0	0	0	4/26/2017 12:00:00 AM	1	0	1	1	2	1		1	2017-04-26	2017-05-02	7	2	2	2	2	2	2	2	1	2
45	24		housekeeper	0	9/2/1992 12:00:00 AM	24.6575	4/24/2017 12:00:00 AM	4/25/2017 12:00:00 AM		2	1	4/25/2017 12:00:00 AM	0	2	1	1	Missing	Missing	Missing			Missing	Missing	0	0	0	0	0	4/25/2017 12:00:00 AM	1	0	1	1	2	1	13	1	2017-04-25	2017-05-06	12	2	2	2	2	2	2	2	1	2
46	22		seller	0	11/2/1994 12:00:00 AM	22.4795	4/20/2017 12:00:00 AM	4/27/2017 12:00:00 AM		2	1	4/27/2017 12:00:00 AM	0	2	1	1	Missing	Missing	Missing			Missing	Missing	0	0	0	0	0	4/27/2017 12:00:00 AM	1	0	1	1	2	1	11	1	2017-04-27	2017-05-12	13	2	2	2	2	2	2	2	1	2
47	8		school	1	8/28/2008 12:00:00 AM	8.66027	4/24/2017 12:00:00 AM	4/26/2017 12:00:00 AM		2	1	4/26/2017 12:00:00 AM	1	2	0	0	1	0	0		1	Missing	Missing	0	0	0	0	0	4/26/2017 12:00:00 AM	1	0	5	2	2	0		1	2017-04-27	2017-05-09	10	2	2	2	1	1	2	2	2	2
48	3		NO	0	12/5/2013 12:00:00 AM	3.40822	5/2/2017 12:00:00 AM	5/4/2017 12:00:00 AM		2	1	5/4/2017 12:00:00 AM	4	2	1	1	Missing	Missing	Missing			Missing	Missing	0	0	0	0	0	5/4/2017 12:00:00 AM	1	0	1	1	2	1	4	1	2017-05-08	2017-05-06	5	2	2	2	2	2	2	2	2	2
49	7	1	school	0	4/26/2010 12:00:00 AM	7.02192	5/2/2017 12:00:00 AM	5/4/2017 12:00:00 AM		2	1	5/4/2017 12:00:00 AM	1	2	1	1	Missing	Missing	Missing			Missing	Missing	0	0	0	0	0	5/4/2017 12:00:00 AM	1	0	1	1	2	0		1	2017-05-05	2017-05-12	8	2	2	2	1	1	2	2	2	2
50	3		NO	0	7/17/2013 12:00:00 AM	3.81918	5/11/2017 12:00:00 AM	5/12/2017 12:00:00 AM		2	1	5/12/2017 12:00:00 AM	0	2	1	1	Missing	Missing	Missing			Missing	Missing	0	0	0	0	0	5/12/2017 12:00:00 AM	1	0	1	1	2	1	6	1	2017-05-12	2017-05-23	12	1	2	2	2	2	2	2	2	2
51	13	1	school	1	8/1/2003 12:00:00 AM	13.7315	4/21/2017 12:00:00 AM	4/24/2017 12:00:00 AM		2	1	4/24/2017 12:00:00 AM	1	2	1	1	Missing	Missing	Missing			Missing	Missing	0	0	0	0	0	4/24/2017 12:00:00 AM	1	0	1	1	2	1	5	1	2017-04-25	2017-05-01	7	2	2	2	2	2	2	2	1	2
52	25		unemployed	0	2/14/1992 12:00:00 AM	25.2301	5/2/2017 12:00:00 AM	5/5/2017 12:00:00 AM		2	1	5/5/2017 12:00:00 AM	0	2	1	1	Missing	Missing	Missing			Missing	Missing	0	0	0	0	0	5/5/2017 12:00:00 AM	1	0	1	1	2	1	9	1	2017-05-05	2017-05-13	9	2	1	2	2	2	2	2	1	2
53	8		school	1	8/7/2008 12:00:00 AM	8.75342	5/7/2017 12:00:00 AM	5/9/2017 12:00:00 AM		2	1	5/10/2017 12:00:00 AM	0	2	0	0	0	0	1		1	Missing	Missing	0	0	0	0	0	5/10/2017 12:00:00 AM	1	0	6	2	2	1	10	1	2017-05-10	2017-05-17	8	1	2	2	2	2	2	2	1	2
54	11		school	1	4/5/2006 12:00:00 AM	11.0932	5/6/2017 12:00:00 AM	5/9/2017 12:00:00 AM		2	1	5/9/2017 12:00:00 AM	0	2	0	0	0	0	1		1	Missing	Missing	0	0	0	0	0	5/9/2017 12:00:00 AM	1	0	6	2	2	1	2	1	2017-05-09	2017-05-17	9	2	2	2	1	1	2	2	1	2
55	13	1	school	1	12/12/2003 12:00:00 AM	13.4137	5/8/2017 12:00:00 AM	5/10/2017 12:00:00 AM		2	1	5/10/2017 12:00:00 AM	0	2	1	1	Missing	Missing	Missing			Missing	Missing	0	0	0	0	0	5/10/2017 12:00:00 AM	1	0	1	1	2	1	9	1	2017-05-10	2017-05-17	8	1	2	1	1	1	2	2	1	2
56	30		unemployed	0	3/8/1987 12:00:00 AM	30.1945	5/10/2017 12:00:00 AM	5/11/2017 12:00:00 AM		2	1	5/15/2017 12:00:00 AM	-2	1	1	1	Missing	Missing	Missing			Missing	Missing	0	0	0	0	0	2017-05-11	1	0	1	1	2	1	8	1	2017-05-13	2017-05-16	4	2	2	2	2	2	2	2	1	2
57	6	1	school	0	6/16/2010 12:00:00 AM	6.90959	5/12/2017 12:00:00 AM	5/14/2017 12:00:00 AM		2	1	5/14/2017 12:00:00 AM	1	2	1	1	Missing	Missing	Missing			Missing	Missing	0	0	0	0	0	5/14/2017 12:00:00 AM	1	0	1	1	2	1	9	1	2017-05-15	2017-05-21	7	1	2	1	1	1	2	2	1	2
58	11	1	school	0	9/1/2005 12:00:00 AM	11.7096	5/15/2017 12:00:00 AM	5/16/2017 12:00:00 AM		2	1	5/16/2017 12:00:00 AM	0	2	1	1	Missing	Missing	Missing			Missing	Missing	0	0	0	0	0	5/16/2017 12:00:00 AM	1	0	1	1	2	1	10	1	2017-05-16	2017-05-23	8	2	2	1	2	2	2	2	1	2
59	13	1	school	0	11/22/2003 12:00:00 AM	13.4932	5/17/2017 12:00:00 AM	5/19/2017 12:00:00 AM		2	1	5/19/2017 12:00:00 AM	0	2	1	1	Missing	Missing	Missing			Missing	Missing	0	0	0	0	0	5/19/2017 12:00:00 AM	1	0	1	1	2	1	11	1	2017-05-19	2017-05-26	8	2	1	2	1	1	2	2	1	2
60	9	1	school	1	11/3/2007 12:00:00 AM	9.54795	5/19/2017 12:00:00 AM	5/20/2017 12:00:00 AM		2	1	5/20/2017 12:00:00 AM	0	2	1	1	Missing	Missing	Missing			Missing	Missing	0	0	0	0	0	5/20/2017 12:00:00 AM	1	0	1	1	2	1	11	1	2017-05-20	2017-05-27	8	1	1	2	2	2	2	2	1	2
61	0		NO	0	10/2/2016 12:00:00 AM	0.567123	4/27/2017 12:00:00 AM	4/28/2017 12:00:00 AM		2	1	4/28/2017 12:00:00 AM	0	2	1	1	Missing	Missing	Missing			Missing	Missing	0	0	0	0	0	5/4/2017 12:00:00 AM	0	Missing	1	1	2	0		1	2017-04-28	2017-05-04	7	2	2	2	1	1	2	2	2	2
62	6		NO	0	2/23/2011 12:00:00 AM	6.22192	5/13/2017 12:00:00 AM	5/15/2017 12:00:00 AM		2	1	5/16/2017 12:00:00 AM	-1	1	0	0	0	0	0	0		0	0	Missing	Missing	Missing	Missing	Missing	1/17/2018 12:00:00 AM	0	Missing	99	Missing	2	1	7	1	2017-05-15	2017-05-23	9	2	1	2	1	1	2	2	2	2
63	3		NO	0	10/27/2013 12:00:00 AM	3.51233	5/1/2017 12:00:00 AM	5/3/2017 12:00:00 AM		2	1	5/4/2017 12:00:00 AM	-1	1	1	1	Missing	Missing	Missing			Missing	Missing	0	0	0	0	0	5/4/2017 12:00:00 AM	1	0	1	1	2	1		1	2017-05-03	2017-05-09	7	2	2	2	2	2	2	2	2	2
64	4		NO	0	4/7/2013 12:00:00 AM	4.10959	5/16/2017 12:00:00 AM	5/17/2017 12:00:00 AM		2	1	5/17/2017 12:00:00 AM	0	2	0	0	0	0	0			1	Missing	0	0	0	0	0	5/17/2017 12:00:00 AM	1	0	2	1	2	1	9	1	2017-05-17	2017-05-27	11	2	2	2	2	2	2	2	2	2
65	30		Adult	1	7/7/1986 12:00:00 AM	30.8219	4/25/2017 12:00:00 AM	4/30/2017 12:00:00 AM		2	1	4/30/2017 12:00:00 AM	1	2	0	0	0	0	0			1	Missing	0	0	0	0	0	4/30/2017 12:00:00 AM	1	0	2	1	2	1	3	1	2017-05-01	2017-05-07	7	2	2	2	2	2	2	2	2	2
66	15	1	school	1	5/24/2001 12:00:00 AM	15.9534	5/3/2017 12:00:00 AM	5/5/2017 12:00:00 AM		2	1	5/5/2017 12:00:00 AM	0	2	1	1	Missing	Missing	Missing			Missing	Missing	0	0	0	0	0	5/5/2017 12:00:00 AM	1	0	1	1	2	1	6	1	2017-05-05	2017-05-15	11	2	2	2	2	2	2	2	2	2
67	24		Adult	1	6/16/1992 12:00:00 AM	24.9041	5/6/2017 12:00:00 AM	5/12/2017 12:00:00 AM		2	1	5/12/2017 12:00:00 AM	0	2	1	1	Missing	Missing	Missing			Missing	Missing	0	0	0	0	0	5/12/2017 12:00:00 AM	1	0	1	1	2	1	12	1	2017-05-12	2017-05-20	9	2	2	2	2	2	2	2	2	2
68	25		Adult	1	4/5/1992 12:00:00 AM	25.126	5/15/2017 12:00:00 AM	5/16/2017 12:00:00 AM		2	1	5/16/2017 12:00:00 AM	1	2	0	0	0	0	0			1	Missing	0	0	0	0	0	5/16/2017 12:00:00 AM	1	0	2	1	3	1	8	1	2017-05-17	2017-05-24	8	2	2	2	2	2	2	2	2	2
69	27		officeWorker	1	5/9/1990 12:00:00 AM	27.0356	5/15/2017 12:00:00 AM	5/17/2017 12:00:00 AM		2	1	5/17/2017 12:00:00 AM	0	2	0	0	0	0	0			1	Missing	0	0	0	0	0	5/17/2017 12:00:00 AM	1	0	2	1	2	1	11	1	2017-05-17	2017-05-28	12	2	2	2	2	2	2	2	2	2
70	16	1	school	1	1/1/2001 12:00:00 AM	16.3781	5/15/2017 12:00:00 AM	5/20/2017 12:00:00 AM		2	1	5/20/2017 12:00:00 AM	0	2	1	1	Missing	Missing	Missing			Missing	Missing	0	0	0	0	0	5/20/2017 12:00:00 AM	1	0	1	1	2	1	11	1	2017-05-20	2017-05-28	9	2	2	2	2	2	2	2	2	2
71	3		NO	1	4/26/2013 12:00:00 AM	3.98904	4/21/2017 12:00:00 AM	4/24/2017 12:00:00 AM		2	1	4/24/2017 12:00:00 AM	1	2	1	1	Missing	Missing	Missing			Missing	Missing	0	0	0	0	0	4/24/2017 12:00:00 AM	1	0	1	1	2	1	10	1	2017-04-25	2017-05-03	9	2	2	2	1	1	2	2	2	2
72	7	0	school	1	2/13/2010 12:00:00 AM	7.2	4/25/2017 12:00:00 AM	4/25/2017 12:00:00 AM		2	1	4/25/2017 12:00:00 AM	0	2	1	1	Missing	Missing	Missing			Missing	Missing	0	0	0	0	0	4/25/2017 12:00:00 AM	1	0	1	1	2	1	13	1	2017-04-25	2017-05-03	9	2	2	2	2	2	2	2	1	2
73	2		DCI	0	11/12/2014 12:00:00 AM	2.45479	4/26/2017 12:00:00 AM	4/26/2017 12:00:00 AM		2	1	4/26/2017 12:00:00 AM			1	1	Missing	Missing	Missing			Missing	Missing	0	0	0	0	0	4/26/2017 12:00:00 AM	1	0	1	1	2	1		1	Missing	Missing	#VALUE!	2	2	2	2	2	2	2	1	2
74	7	1	school	1	6/7/2009 12:00:00 AM	7.88493	2017-04-24	4/24/2017 12:00:00 AM		2	1	2017-04-25	3	2	1	1	Missing	Missing	Missing			Missing	Missing	0	0	0	0	0	2017-04-25	1	0	1	1	2	1	8	1	2017-04-28	2017-05-05	8	2	2	2	2	2	2	2	2	2
75	5		DCI	0	12/24/2011 12:00:00 AM	5.33699	2017-04-24	4/27/2017 12:00:00 AM		2	1	2017-04-27	0	2	1	1	Missing	Missing	Missing			Missing	Missing	0	0	0	0	0	2017-04-27	1	0	1	1	2	1		1	2017-04-27	2017-05-03	7	2	2	2	2	2	2	2	1	2
76	3		NO	0	9/5/2013 12:00:00 AM	3.6411	4/26/2017 12:00:00 AM	4/28/2017 12:00:00 AM		2	1	4/29/2017 12:00:00 AM	-1	1	1	1	Missing	Missing	Missing			Missing	Missing	0	0	0	0	0	4/29/2017 12:00:00 AM	1	0	1	1	2	1		1	2017-04-28	2017-05-06	9	2	2	2	1	1	2	2	2	2
77	9	1	school	0	9/17/2007 12:00:00 AM	9.61918	4/28/2017 12:00:00 AM	4/29/2017 12:00:00 AM		2	1	4/29/2017 12:00:00 AM	1	2	1	1	Missing	Missing	Missing			Missing	Missing	0	0	0	0	0	4/29/2017 12:00:00 AM	1	0	1	1	2	0		1	2017-04-30	2017-05-04	5	2	2	2	2	2	2	2	1	2
78	8		school	0	12/26/2008 12:00:00 AM	8.34521	2017-04-29	5/2/2017 12:00:00 AM		2	1	5/2/2017 12:00:00 AM	1	2	0	0	0	0	0			1	Missing	0	0	0	0	0	5/2/2017 12:00:00 AM	1	0	2	1	2	1	5	1	2017-05-03	2017-05-11	9	2	2	2	2	2	2	2	2	2
79	6		NO	0	3/13/2011 12:00:00 AM	6.13973	5/1/2017 12:00:00 AM	5/3/2017 12:00:00 AM		2	1	5/5/2017 12:00:00 AM	-2	1	0	0	0	0	0			1	Missing	0	0	0	0	0	5/5/2017 12:00:00 AM	1	0	2	1	2	1	2	1	2017-05-03	2017-05-06	4	2	2	2	2	2	2	2	2	2
80	3		DCI	1	7/25/2013 12:00:00 AM	3.77808	5/4/2017 12:00:00 AM	5/6/2017 12:00:00 AM		2	1	5/6/2017 12:00:00 AM	1	2	1	1	Missing	Missing	Missing			Missing	Missing	0	0	0	0	0	5/6/2017 12:00:00 AM	1	0	1	1	2	1	4	1	2017-05-07	2017-05-12	6	2	2	2	2	2	2	2	2	2
81	6	0	school	1	12/24/2010 12:00:00 AM	6.36712	5/5/2017 12:00:00 AM	5/6/2017 12:00:00 AM		2	1	5/7/2017 12:00:00 AM	0	2	1	1	Missing	Missing	Missing			Missing	Missing	0	0	0	0	0	5/7/2017 12:00:00 AM	1	0	1	1	2	1	4	1	2017-05-07	2017-05-15	9	2	1	2	1	1	2	2	2	2
82	8	1	school	1	1/20/2009 12:00:00 AM	8.29589	5/6/2017 12:00:00 AM	5/7/2017 12:00:00 AM		2	1	5/7/2017 12:00:00 AM	0	2	1	1	Missing	Missing	Missing			Missing	Missing	0	0	0	0	0				1	1	2	1		1	2017-05-07	2017-05-17	11	2	2	2	2	2	2	2	1	2
83	3		NO	1	7/21/2013 12:00:00 AM	3.79178	5/5/2017 12:00:00 AM	5/8/2017 12:00:00 AM		2	1	5/8/2017 12:00:00 AM	1	2	1	1	Missing	Missing	Missing			Missing	Missing	0	0	0	0	0	5/8/2017 12:00:00 AM	1	0	1	1	2	1	7	1	2017-05-09	2017-05-09	1	2	2	2	1	1	2	2	1	2
84	9	1	school	1	10/17/2007 12:00:00 AM	9.56164	5/7/2017 12:00:00 AM	5/10/2017 12:00:00 AM		2	1	5/10/2017 12:00:00 AM	0	2	1	1	Missing	Missing	Missing			Missing	Missing	0	0	0	0	0	5/10/2017 12:00:00 AM	1	0	1	1	2	1		1	2017-05-10	2017-05-16	7	2	2	2	1	1	2	2	1	2
85	8	1	school	1	3/28/2009 12:00:00 AM	8.10959	5/5/2017 12:00:00 AM	5/10/2017 12:00:00 AM		2	1	2017-05-10	1	2	1	1	Missing	Missing	Missing			Missing	Missing	0	0	0	0	0	5/10/2017 12:00:00 AM	1	0	1	1	2	1	10	1	2017-05-11	2017-05-17	7	2	2	2	1	1	2	2	2	2
86	4		NO	0	10/4/2012 12:00:00 AM	4.59726	5/9/2017 12:00:00 AM	5/11/2017 12:00:00 AM		2	1	5/11/2017 12:00:00 AM	0	2	1	1	Missing	Missing	Missing			Missing	Missing	0	0	0	0	0	5/11/2017 12:00:00 AM	1	0	1	1	2	1		1	2017-05-11	2017-05-17	7	2	2	2	1	1	2	2	1	2
87	5		NO	1	5/8/2012 12:00:00 AM	5.00548	5/9/2017 12:00:00 AM	5/11/2017 12:00:00 AM		2	1	5/11/2017 12:00:00 AM	0	2	1	1	Missing	Missing	Missing			Missing	Missing	0	0	0	0	0	5/11/2017 12:00:00 AM	1	0	1	1	2	1	9	1	2017-05-11	2017-05-18	8	2	2	2	1	1	2	2	1	2
88	12	1	school	1	7/20/2004 12:00:00 AM	12.8137	5/10/2017 12:00:00 AM	5/13/2017 12:00:00 AM		2	1	5/13/2017 12:00:00 AM	0	2	1	1	Missing	Missing	Missing			Missing	Missing	0	0	0	0	0	5/13/2017 12:00:00 AM	1	0	1	1	2	1	9	1	2017-05-13	2017-05-19	7	2	2	2	1	1	2	2	1	2
89	10	1	school	0	12/8/2006 12:00:00 AM	10.4411	5/15/2017 12:00:00 AM	5/17/2017 12:00:00 AM		2	1	2017-05-17	1	2	1	1	Missing	Missing	Missing			Missing	Missing	0	0	0	0	0	2017-05-17	1	0	1	1	2	1	9	1	2017-05-18	2017-05-21	4	2	2	2	2	2	2	2	2	2
90	8	1	school	1	5/18/2008 12:00:00 AM	8.99452	5/14/2017 12:00:00 AM	5/12/2017 12:00:00 AM		2	1	2017-05-18	-1	1	1	1	Missing	Missing	Missing			Missing	Missing	0	0	0	0	0	2017-05-17	1	0	1	1	2	1		1	2017-05-17	2017-05-25	9	2	2	2	1	1	2	2	1	2
91	2		NO	1	12/9/2014 12:00:00 AM	2.43288	5/15/2017 12:00:00 AM	5/17/2017 12:00:00 AM		2	1	2017-05-17	0	2	1	1	Missing	Missing	Missing			Missing	Missing	0	0	0	0	0	5/6/2017 12:00:00 AM	1	0	1	1	2	1	10	1	2017-05-17	2017-05-24	8	2	1	2	2	2	2	2	1	2
92	7	1	school	0	12/4/2009 12:00:00 AM	7.45479	5/17/2017 12:00:00 AM	5/19/2017 12:00:00 AM		2	1	5/19/2017 12:00:00 AM	0	2	1	1	Missing	Missing	Missing			Missing	Missing	0	0	0	0	0	5/19/2017 12:00:00 AM	1	0	1	1	2	1	6	1	2017-05-19	2017-05-28	10	1	2	2	1	2	2	2	2	2
93	4		NO	0	6/8/2012 12:00:00 AM	4.93973	5/16/2017 12:00:00 AM	5/18/2017 12:00:00 AM		2	1	5/18/2017 12:00:00 AM	0	2	1	1	Missing	Missing	Missing			Missing	Missing	0	0	0	1	0	5/18/2017 12:00:00 AM	1	0	1	1	2	0		1	2017-05-18	2017-05-28	11	2	2	2	1	1	2	2	2	2
94	14		school	0	3/14/2003 12:00:00 AM	14.1589	5/7/2017 12:00:00 AM	5/14/2017 12:00:00 AM		2	1	5/14/2017 12:00:00 AM	0	2	0	0	0	0	0			1	Missing	0	0	0	0	0	5/14/2017 12:00:00 AM	1	0	2	1	3	1	13	1	2017-05-14	2017-05-25	12	2	2	2	2	2	1	1	2	2
95	4		NO	1	9/12/2012 12:00:00 AM	4.68767	5/20/2017 12:00:00 AM	5/21/2017 12:00:00 AM		2	1	5/21/2017 12:00:00 AM	0	2	1	1	Missing	Missing	Missing			Missing	Missing	0	0	0	0	0	5/21/2017 12:00:00 AM	1	0	1	1	2	1		1	2017-05-21	2017-05-30	10	2	2	2	1	1	2	2	1	2
96	10		school	0	4/9/2007 12:00:00 AM	10.1753	6/9/2017 12:00:00 AM	6/11/2017 12:00:00 AM		2	1	6/11/2017 12:00:00 AM	0	2	0	0	1	0	0			Missing	Missing	1	1	0	0	0	6/11/2017 12:00:00 AM	1	0	5	2	2	1	2	1	2017-06-11	2017-06-21	11	2	2	2	1	1	2	2	1	2
97	64		Adult	0	12/16/1952 12:00:00 AM	64.4384	5/9/2017 12:00:00 AM	5/10/2017 12:00:00 AM		2	1	5/10/2017 12:00:00 AM	3	2	0	0	0	0	1		1	Missing	Missing	0	0	0	0	0	5/10/2017 12:00:00 AM	1	0	6	2	2	1		1	2017-05-13	2017-05-17	5	2	2	2	2	2	2	2	1	2
98	10	1	school	0	5/2/2007 12:00:00 AM	10.0493	5/17/2017 12:00:00 AM	5/19/2017 12:00:00 AM		2	1	5/19/2017 12:00:00 AM			1	1	Missing	Missing	Missing			Missing	Missing	0	0	0	0	0	5/19/2017 12:00:00 AM	1	0	1	1	2	1		1	Missing	Missing	#VALUE!	2	2	2	2	2	2	2	2	2
99	10		school	0	1/30/2007 12:00:00 AM	10.3014	5/17/2017 12:00:00 AM	5/20/2017 12:00:00 AM		2	1	5/20/2017 12:00:00 AM	0	2	0	0	0	0	0			1	Missing	0	0	0	0	0	5/20/2017 12:00:00 AM	1	0	2	1	2	1	11	1	2017-05-20	2017-05-26	7	2	2	2	2	2	2	2	2	2
100	14	1	school	1	1/28/2003 12:00:00 AM	14.3178	5/20/2017 12:00:00 AM	5/21/2017 12:00:00 AM		2	1	5/21/2017 12:00:00 AM	0	2	1	1	Missing	Missing	Missing			Missing	Missing	0	0	0	0	0	5/21/2017 12:00:00 AM	1	0	1	1	2	1	10	1	2017-05-21	2017-05-30	10	1	2	2	2	2	2	2	2	2
101	9	1	school	1	1/22/2008 12:00:00 AM	9.32603	5/18/2017 12:00:00 AM	5/20/2017 12:00:00 AM		2	1	5/20/2017 12:00:00 AM	0	2	1	1	Missing	Missing	Missing			Missing	Missing	0	0	0	0	0	5/20/2017 12:00:00 AM	1	0	1	1	2	1	10	1	2017-05-20	2017-05-29	10	1	2	2	2	2	2	2	2	2
102	4		NO	1	8/15/2012 12:00:00 AM	4.79726	6/1/2017 12:00:00 AM	6/4/2017 12:00:00 AM		2	1	6/4/2017 12:00:00 AM			0	0	0	0	0			1	Missing	0	0	0	0	0	6/4/2017 12:00:00 AM	1	0	2	1	2	1	6	0	Missing	2017-05-27	#VALUE!	1	2	2	2	2	2	2	2	2
103	8	1	school	1	11/25/2008 12:00:00 AM	8.48493	5/19/2017 12:00:00 AM	5/22/2017 12:00:00 AM		2	1	2017-05-22	0	2	1	1	Missing	Missing	Missing			Missing	Missing	0	0	0	0	0	5/20/2017 12:00:00 AM	1	0	1	1	2	1	10	1	2017-05-22	2017-05-31	10	1	2	2	2	2	2	2	2	2
104	12	1	school	1	12/24/2004 12:00:00 AM	12.4164	5/22/2017 12:00:00 AM	5/22/2017 12:00:00 AM		2	1	5/22/2017 12:00:00 AM	0	2	1	1	Missing	Missing	Missing			Missing	Missing	0	0	0	0	0	5/22/2017 12:00:00 AM	1	0	1	1	2	1	12	1	2017-05-22	2017-05-30	9	1	2	2	1	1	2	2	2	2
105	2		NO	1	5/1/2015 12:00:00 AM	2.03562	5/13/2017 12:00:00 AM	5/21/2017 12:00:00 AM		2	1	5/22/2017 12:00:00 AM	-1	1	0	0	0	0	0			1	Missing	0	0	0	0	0	5/22/2017 12:00:00 AM	1	0	2	1	2	1	8	1	2017-05-21	2017-05-29	9	2	2	2	2	2	2	2	2	2
106	38		officeWorker	0	7/13/1978 12:00:00 AM	38.874	5/18/2017 12:00:00 AM	5/21/2017 12:00:00 AM		2	1	5/22/2017 12:00:00 AM	-1	1	1	1	Missing	Missing	Missing			Missing	Missing	0	0	0	0	0	5/22/2017 12:00:00 AM	1	0	1	1	2	1		1	2017-05-21	2017-05-28	8	2	1	1	2	2	2	2	1	2
107	7	1	school	0	7/21/2009 12:00:00 AM	7.83836	5/21/2017 12:00:00 AM	5/22/2017 12:00:00 AM		2	1	5/22/2017 12:00:00 AM	0	2	1	1	Missing	Missing	Missing			Missing	Missing	0	0	0	0	0	5/22/2017 12:00:00 AM	1	0	1	1	2	1		1	2017-05-22	2017-05-31	10	1	2	2	1	1	2	2	2	2
108	8	1	school	1	6/2/2008 12:00:00 AM	8.9726	5/21/2017 12:00:00 AM	5/23/2017 12:00:00 AM		2	1	5/23/2017 12:00:00 AM	0	2	1	1	Missing	Missing	Missing			Missing	Missing	0	0	0	0	0	5/23/2017 12:00:00 AM	1	0	1	1	2	1	6	1	2017-05-23	2017-06-02	11	1	2	1	2	2	2	2	1	2
109	2		NO	1	4/15/2015 12:00:00 AM	2.09589	5/19/2017 12:00:00 AM	5/23/2017 12:00:00 AM		2	1	5/23/2017 12:00:00 AM	0	2	0	0	0	0	0			1	Missing	0	0	0	0	0	5/23/2017 12:00:00 AM	1	0	2	1	2	1	9	1	2017-05-23	2017-05-31	9	1	2	2	1	1	2	2	2	2
110	2		DCI	0	5/17/2015 12:00:00 AM	2.00548	5/18/2017 12:00:00 AM	5/23/2017 12:00:00 AM		2	1	5/23/2017 12:00:00 AM	0	2	0	0	0	0	0	0		0	0	0	0	0	0	0		0	Missing	99	Missing	2	1	10	1	2017-05-23	2017-06-01	10	1	2	2	1	1	2	2	2	2
111	7	1	school	0	7/24/2009 12:00:00 AM	7.82466	5/19/2017 12:00:00 AM	5/23/2017 12:00:00 AM		2	1	5/23/2017 12:00:00 AM	0	2	1	1	Missing	Missing	Missing			Missing	Missing	0	0	0	0	0	5/23/2017 12:00:00 AM	1	0	1	1	2	1	14	1	2017-05-23	2017-06-07	16	1	2	2	1	1	2	2	2	2
112	4		DCI	1	2/22/2013 12:00:00 AM	4.24384	5/21/2017 12:00:00 AM	5/22/2017 12:00:00 AM		2	1	2017-05-22	0	2	1	1	Missing	Missing	Missing			Missing	Missing	0	0	0	0	0	5/21/2017 12:00:00 AM	1	0	1	1	2	1	9	1	2017-05-22	2017-05-30	9	2	2	2	2	2	2	2	2	2
113	19		student	0	2/23/1998 12:00:00 AM	19.2521	5/21/2017 12:00:00 AM	5/23/2017 12:00:00 AM		2	1	5/23/2017 12:00:00 AM			1	1	Missing	Missing	Missing			Missing	Missing	0	0	0	0	0	5/23/2017 12:00:00 AM	1	0	1	1	2	1	11	1	Missing	Missing	#VALUE!	1	2	2	2	2	2	2	1	2
114	6		DCI	1	3/7/2011 12:00:00 AM	6.2137	5/22/2017 12:00:00 AM	5/24/2017 12:00:00 AM		2	1	5/24/2017 12:00:00 AM	0	2	0	0	0	0	0	0		0	0	Missing	Missing	Missing	Missing	Missing		0	Missing	99	Missing	2	1	11	1	2017-05-24	2017-06-02	10	1	2	2	1	1	2	2	1	2
115	7	1	school	0	3/17/2010 12:00:00 AM	7.1863	5/22/2017 12:00:00 AM	5/24/2017 12:00:00 AM		2	1	5/24/2017 12:00:00 AM	2	2	1	1	Missing	Missing	Missing			Missing	Missing	0	0	0	0	0	5/24/2017 12:00:00 AM	1	0	1	1	2	1	7	1	2017-05-26	2017-06-01	7	2	2	2	1	2	2	2	2	2
116	7	1	school	1	7/20/2009 12:00:00 AM	7.84384	5/22/2017 12:00:00 AM	5/24/2017 12:00:00 AM		2	1	5/24/2017 12:00:00 AM	0	2	1	1	Missing	Missing	Missing			Missing	Missing	0	0	0	0	0	5/24/2017 12:00:00 AM	1	0	1	1	2	1	10	1	2017-05-24	2017-06-02	10	1	2	2	2	2	2	2	2	2
117	7	1	school	0	3/28/2010 12:00:00 AM	7.15616	5/22/2017 12:00:00 AM	5/24/2017 12:00:00 AM		2	1	5/25/2017 12:00:00 AM	-1	1	1	1	Missing	Missing	Missing			Missing	Missing	0	0	0	0	0	5/25/2017 12:00:00 AM	1	0	1	1	2	1	9	1	2017-05-24	2017-06-01	9	1	2	2	2	2	2	2	2	2
118	7	1	school	0	8/1/2009 12:00:00 AM	7.81644	5/24/2017 12:00:00 AM	5/25/2017 12:00:00 AM		2	1	5/25/2017 12:00:00 AM	0	2	1	1	Missing	Missing	Missing			Missing	Missing	0	0	0	0	0	5/25/2017 12:00:00 AM	1	0	1	1	2	1	10	1	2017-05-25	2017-06-03	10	1	2	2	2	2	2	2	2	2
119	8	1	school	1	3/20/2009 12:00:00 AM	8.18082	5/23/2017 12:00:00 AM	5/25/2017 12:00:00 AM		2	1	2017-05-25	0	2	1	1	Missing	Missing	Missing			Missing	Missing	0	0	0	0	0	5/24/2017 12:00:00 AM	1	0	1	1	2	1	13	1	2017-05-25	2017-06-06	13	2	2	2	2	2	2	2	2	2
120	19		student	0	2/4/1998 12:00:00 AM	19.3096	5/23/2017 12:00:00 AM	5/25/2017 12:00:00 AM		2	1	5/25/2017 12:00:00 AM	0	2	1	1	Missing	Missing	Missing			Missing	Missing	0	0	0	0	0	5/25/2017 12:00:00 AM	1	0	1	1	2	1	11	1	2017-05-25	2017-06-04	11	1	2	2	2	2	2	2	2	2
121	7	1	school	0	6/9/2009 12:00:00 AM	7.96438	5/25/2017 12:00:00 AM	5/27/2017 12:00:00 AM		2	1	5/27/2017 12:00:00 AM	0	2	1	1	Missing	Missing	Missing			Missing	Missing	0	0	0	0	0	5/27/2017 12:00:00 AM	1	0	1	1	2	1	11	1	2017-05-27	2017-06-03	8	1	2	1	2	2	2	2	1	2
122	4		NO	1	5/20/2013 12:00:00 AM	4.02192	5/27/2017 12:00:00 AM	5/29/2017 12:00:00 AM		2	1	5/29/2017 12:00:00 AM	0	2	1	1	Missing	Missing	Missing			Missing	Missing	0	0	0	0	0	5/29/2017 12:00:00 AM	1	0	1	1	2	1	11	1	2017-05-29	2017-06-08	11	1	2	2	2	2	2	2	1	2
123	11	1	school	0	1/16/2006 12:00:00 AM	11.3616	5/25/2017 12:00:00 AM	5/27/2017 12:00:00 AM		2	1	5/27/2017 12:00:00 AM	0	2	1	1	Missing	Missing	Missing			Missing	Missing	0	0	0	0	0	5/27/2017 12:00:00 AM	1	0	1	1	2	1	4	1	2017-05-27	2017-06-03	8	2	2	2	1	1	2	2	2	2
124	4		DCI	0	6/9/2012 12:00:00 AM	4.9589	5/24/2017 12:00:00 AM	5/26/2017 12:00:00 AM		2	1	5/27/2017 12:00:00 AM	-1	1	1	1	Missing	Missing	Missing			Missing	Missing	0	0	0	0	0	5/27/2017 12:00:00 AM	1	0	1	1	2	1	11	1	2017-05-26	2017-06-05	11	1	2	2	2	2	2	2	2	2
125	3		NO	0	3/22/2014 12:00:00 AM	3.17808	5/25/2017 12:00:00 AM	5/27/2017 12:00:00 AM		2	1	5/28/2017 12:00:00 AM	-1	1	1	1	Missing	Missing	Missing			Missing	Missing	0	0	0	0	0	5/28/2017 12:00:00 AM	1	0	1	1	2	1	5	1	2017-05-27	2017-06-05	10	1	2	2	1	1	2	2	2	2
126	3		DCI	1	11/30/2013 12:00:00 AM	3.48767	5/26/2017 12:00:00 AM	5/28/2017 12:00:00 AM		2	1	5/28/2017 12:00:00 AM	0	2	1	1	Missing	Missing	Missing			Missing	Missing	0	0	0	0	0	5/28/2017 12:00:00 AM	1	0	1	1	2	1		1	2017-05-28	2017-06-07	11	1	2	2	2	1	2	2	2	2
127	2		NO	1	11/21/2014 12:00:00 AM	2.50137	5/22/2017 12:00:00 AM	5/25/2017 12:00:00 AM		2	1	5/25/2017 12:00:00 AM	0	2	0	0	0	0	0			0	1	0	0	0	0	0	5/25/2017 12:00:00 AM	1	0	3	1	2	1	10	1	2017-05-25	2017-06-04	11	1	2	2	2	2	2	2	1	2
128	1		NO	1	9/8/2015 12:00:00 AM	1.70137	5/21/2017 12:00:00 AM	5/25/2017 12:00:00 AM		2	1	5/26/2017 12:00:00 AM	-2	1	0	0	0	0	0			1	Missing	0	0	0	0	0	5/26/2017 12:00:00 AM	1	0	2	1	2	1	8	1	2017-05-24	2017-06-04	12	2	2	2	2	2	2	2	2	2
129	16		school	0	5/27/2001 12:00:00 AM	16.0027	5/24/2017 12:00:00 AM	5/26/2017 12:00:00 AM		2	1	5/26/2017 12:00:00 AM	0	2	0	0	0	0	0			0	1	0	0	0	0	0	5/26/2017 12:00:00 AM	1	0	3	1	2	1	10	1	2017-05-26	2017-05-27	2	1	2	1	2	2	2	2	1	2
130	11		school	1	2/16/2006 12:00:00 AM	11.2795	5/26/2017 12:00:00 AM	5/28/2017 12:00:00 AM		2	1	5/28/2017 12:00:00 AM	0	2	0	0	0	0	0			1	Missing	0	0	0	0	0	5/28/2017 12:00:00 AM	1	0	2	1	2	1	8	1	2017-05-28	2017-05-29	2	1	2	2	2	2	2	2	1	1
131	1		NO	1	8/13/2015 12:00:00 AM	1.8	5/31/2017 12:00:00 AM	6/1/2017 12:00:00 AM		2	1	6/2/2017 12:00:00 AM	-1	1	0	0	0	0	0	0		0	0	Missing	Missing	Missing	Missing	Missing	5/27/2017 12:00:00 AM	0	Missing	99	Missing	2	0		1	2017-06-01	2017-06-13	13	2	2	2	1	1	2	2	1	2
132	11	1	school	1	12/11/2005 12:00:00 AM	11.4575	5/24/2017 12:00:00 AM	5/27/2017 12:00:00 AM		2	1	5/27/2017 12:00:00 AM	0	2	1	1	Missing	Missing	Missing			Missing	Missing	0	0	0	0	0	5/27/2017 12:00:00 AM	1	0	1	1	2	1	11	1	2017-05-27	2017-06-03	8	1	1	1	2	2	2	2	1	2
133	23		seller	1	11/26/1993 12:00:00 AM	23.5041	5/23/2017 12:00:00 AM	5/28/2017 12:00:00 AM		2	1	5/29/2017 12:00:00 AM	-1	1	1	1	Missing	Missing	Missing			Missing	Missing	0	0	0	0	0	5/29/2017 12:00:00 AM	1	0	1	1	2	1	9	1	2017-05-28	2017-06-06	10	2	2	2	2	2	2	2	1	2
134	25		Missing	1	8/7/1991 12:00:00 AM	25.8329	5/31/2017 12:00:00 AM	6/2/2017 12:00:00 AM		2	1	6/2/2017 12:00:00 AM	0	2	0	0	0	1	0		1 culture not done	Missing	Missing	Missing	Missing	Missing	Missing	Missing		0	Missing	8	2	2	0		1	2017-06-02	2017-06-07	6	2	1	2	2	2	2	2	1	2
135	8	1	school	0	10/1/2008 12:00:00 AM	8.66575	5/30/2017 12:00:00 AM	5/29/2017 12:00:00 AM		2	1	5/30/2017 12:00:00 AM			1	1	Missing	Missing	Missing			Missing	Missing	0	0	0	0	0	5/30/2017 12:00:00 AM	1	0	1	1	2	1	11	0	Missing	Missing	#VALUE!	1	2	2	2	2	2	2	1	2
136	6	1	school	1	8/9/2010 12:00:00 AM	6.80274	5/27/2017 12:00:00 AM	5/30/2017 12:00:00 AM		2	1	5/30/2017 12:00:00 AM			1	1	Missing	Missing	Missing			Missing	Missing	0	0	0	0	0	5/30/2017 12:00:00 AM	1	0	1	1	2	1	11	1	Missing	Missing	#VALUE!	1	2	2	2	2	2	2	1	2
137	5		DCI	0	11/5/2011 12:00:00 AM	5.56986	5/30/2017 12:00:00 AM	5/31/2017 12:00:00 AM		2	1	5/31/2017 12:00:00 AM	0	2	1	1	Missing	Missing	Missing			Missing	Missing	0	0	0	0	0	5/31/2017 12:00:00 AM	1	0	1	1	2	1		1	2017-05-31	2017-06-05	6	1	2	2	2	2	2	2	1	2
138	2		DCI	1	6/30/2014 12:00:00 AM	2.91781	5/30/2017 12:00:00 AM	5/30/2017 12:00:00 AM		2	1	5/30/2017 12:00:00 AM	0	2	1	1	Missing	Missing	Missing			Missing	Missing	0	0	0	0	0	5/30/2017 12:00:00 AM	1	0	1	1	2	1		1	2017-05-30	2017-06-05	7	1	2	2	2	2	2	2	1	2
139	6	1	school	1	11/18/2010 12:00:00 AM	6.53425	5/30/2017 12:00:00 AM	5/31/2017 12:00:00 AM		2	1	5/31/2017 12:00:00 AM	0	2	1	1	Missing	Missing	Missing			Missing	Missing	0	0	0	0	0	5/31/2017 12:00:00 AM	1	0	1	1	2	1	12	1	2017-05-31	2017-06-09	10	1	2	2	2	2	2	2	1	2
140	8	1	school	0	6/8/2008 12:00:00 AM	8.98082	5/30/2017 12:00:00 AM	6/1/2017 12:00:00 AM		2	1	6/1/2017 12:00:00 AM			1	1	Missing	Missing	Missing			Missing	Missing	0	0	0	0	0	6/1/2017 12:00:00 AM	1	0	1	1	2	1	10	0	Missing	Missing	#VALUE!	1	2	2	2	2	2	2	2	2
141	11	1	school	0	1/30/2006 12:00:00 AM	11.3452	6/2/2017 12:00:00 AM	6/2/2017 12:00:00 AM		2	1	6/2/2017 12:00:00 AM	0	2	1	1	Missing	Missing	Missing			Missing	Missing	0	0	0	0	0	6/2/2017 12:00:00 AM	1	0	1	1	2	1	9	1	2017-06-02	2017-06-06	5	1	2	2	2	2	2	2	2	2
142	9	1	school	1	3/18/2008 12:00:00 AM	9.20822	5/31/2017 12:00:00 AM	6/1/2017 12:00:00 AM		2	1	6/1/2017 12:00:00 AM	0	2	1	1	Missing	Missing	Missing			Missing	Missing	0	0	0	0	0	6/1/2017 12:00:00 AM	1	0	1	1	2	1	11	1	2017-06-01	2017-06-11	11	1	2	2	2	2	2	2	2	2
143	8	1	school	0	1/25/2009 12:00:00 AM	8.35342	6/1/2017 12:00:00 AM	6/3/2017 12:00:00 AM		2	1	6/3/2017 12:00:00 AM	0	2	1	1	Missing	Missing	Missing			Missing	Missing	0	0	0	0	0	6/3/2017 12:00:00 AM	1	0	1	1	2	1	10	1	2017-06-03	2017-06-12	10	1	2	2	2	2	2	2	2	2
144	32		Adult	0	8/13/1984 12:00:00 AM	32.8	5/24/2017 12:00:00 AM	5/29/2017 12:00:00 AM		2	1	5/29/2017 12:00:00 AM			0	0	0	0	0			1	Missing	0	0	0	0	0	5/29/2017 12:00:00 AM	1	0	2	1	2	1	9	0	Missing	Missing	#VALUE!	1	2	1	2	2	2	2	1	2
145	9		school	1	1/2/2008 12:00:00 AM	9.40548	5/27/2017 12:00:00 AM	5/30/2017 12:00:00 AM		2	1	5/30/2017 12:00:00 AM	0	2	0	0	0	0	0			0	1	0	0	0	0	0	5/30/2017 12:00:00 AM	1	0	3	1	2	1	9	1	2017-05-30	2017-06-06	8	1	2	2	2	2	2	2	1	2
146	13		school	0	8/9/2003 12:00:00 AM	13.8055	5/26/2017 12:00:00 AM	6/1/2017 12:00:00 AM		2	1	6/1/2017 12:00:00 AM	4	2	0	0	0	0	0			0	1	0	0	0	0	0	6/1/2017 12:00:00 AM	1	0	3	1	2	1	9	1	2017-06-05	2017-06-09	5	1	2	2	2	2	2	2	1	2
147	11	1	school	0	9/18/2005 12:00:00 AM	11.7096	6/1/2017 12:00:00 AM	6/3/2017 12:00:00 AM		2	1	6/3/2017 12:00:00 AM	0	2	1	1	Missing	Missing	Missing			Missing	Missing	0	0	0	0	0	6/3/2017 12:00:00 AM	1	0	1	1	2	1	11	1	2017-06-03	2017-06-08	6	1	2	2	2	2	2	2	1	2
148	37		teacher	0	2/25/1980 12:00:00 AM	37.3014	6/5/2017 12:00:00 AM	6/5/2017 12:00:00 AM		2	1	6/5/2017 12:00:00 AM	0	2	1	1	Missing	Missing	Missing			Missing	Missing	Missing	Missing	Missing	Missing	Missing		0	Missing	1	1	2	1	10	1	2017-06-05	2017-06-12	8	1	2	2	2	2	2	2	1	2
149	13		school	1	9/21/2003 12:00:00 AM	13.7068	6/2/2017 12:00:00 AM	6/6/2017 12:00:00 AM		2	1	6/6/2017 12:00:00 AM	0	2	0	0	0	0	0			0	1	0	0	0	0	0	6/6/2017 12:00:00 AM	1	0	3	1	2	1	10	1	2017-06-06	2017-06-11	6	1	2	2	2	2	2	2	2	2
150	10		school	0	3/29/2007 12:00:00 AM	10.1945	6/5/2017 12:00:00 AM	6/7/2017 12:00:00 AM		2	1	6/7/2017 12:00:00 AM			0	0	0	0	0			1	Missing	0	0	0	0	0	6/7/2017 12:00:00 AM	1	0	2	1	2	1	11	0	Missing	Missing	#VALUE!	1	2	2	2	2	2	2	1	2
151	10	1	school	1	3/17/2007 12:00:00 AM	10.2247	6/4/2017 12:00:00 AM	6/7/2017 12:00:00 AM		2	1	6/7/2017 12:00:00 AM	0	2	1	1	Missing	Missing	Missing			Missing	Missing	0	0	0	0	0	6/7/2017 12:00:00 AM	1	0	1	1	2	1	2	1	2017-06-07	2017-06-12	6	1	2	2	2	2	2	2	1	2
152	12	1	school	1	3/12/2005 12:00:00 AM	12.2411	6/5/2017 12:00:00 AM	6/7/2017 12:00:00 AM		2	1	6/8/2017 12:00:00 AM	-1	1	1	1	Missing	Missing	Missing			Missing	Missing	0	0	0	0	0	6/8/2017 12:00:00 AM	1	0	1	1	2	1	11	1	2017-06-07	2017-06-13	7	1	2	2	2	2	2	2	1	2
153	7	1	school	1	6/9/2009 12:00:00 AM	8.00274	6/8/2017 12:00:00 AM	6/8/2017 12:00:00 AM		2	1	6/8/2017 12:00:00 AM	0	2	1	1	Missing	Missing	Missing			Missing	Missing	0	0	0	0	0	6/8/2017 12:00:00 AM	1	0	1	1	2	1	11	1	2017-06-08	2017-06-13	6	1	2	2	2	2	2	2	1	2
154	10	1	school	0	5/16/2007 12:00:00 AM	10.063	6/5/2017 12:00:00 AM	6/8/2017 12:00:00 AM		2	1	6/8/2017 12:00:00 AM			1	1	Missing	Missing	Missing			Missing	Missing	0	0	0	0	0	6/8/2017 12:00:00 AM	1	0	1	1	2	1	11	0	Missing	Missing	#VALUE!	1	2	2	2	2	2	2	1	2
155	11		school	1	12/16/2005 12:00:00 AM	11.463	5/31/2017 12:00:00 AM	6/2/2017 12:00:00 AM		2	1	6/3/2017 12:00:00 AM	-1	1	0	0	0	0	0			1	Missing	0	0	0	0	0	6/3/2017 12:00:00 AM	1	0	2	1	2	1	11	1	2017-06-02	2017-06-08	7	1	2	2	2	2	2	2	1	2
156	7	1	school	0	3/10/2010 12:00:00 AM	7.24384	6/5/2017 12:00:00 AM	6/9/2017 12:00:00 AM		2	1	6/9/2017 12:00:00 AM	0	2	1	1	Missing	Missing	Missing			Missing	Missing	0	0	0	0	0	6/9/2017 12:00:00 AM	1	0	1	1	2	1	10	1	2017-06-09	2017-06-14	6	1	2	2	2	2	2	2	1	2
157	14	1	school	0	3/13/2003 12:00:00 AM	14.2466	6/7/2017 12:00:00 AM	6/9/2017 12:00:00 AM		2	1	6/9/2017 12:00:00 AM	1	2	1	1	Missing	Missing	Missing			Missing	Missing	0	0	0	0	0	6/9/2017 12:00:00 AM	1	0	1	1	2	1	11	1	2017-06-10	2017-06-16	7	1	2	2	2	2	2	2	1	2
158	9	1	school	1	6/2/2008 12:00:00 AM	9.02466	6/9/2017 12:00:00 AM	6/11/2017 12:00:00 AM		2	1	6/11/2017 12:00:00 AM			1	1	Missing	Missing	Missing			Missing	Missing	0	0	0	0	0	6/11/2017 12:00:00 AM	1	0	1	1	2	1	6	0	Missing	Missing	#VALUE!	1	2	2	2	2	2	2	1	2
159	13	1	school	0	1/8/2004 12:00:00 AM	13.389	5/26/2017 12:00:00 AM	5/28/2017 12:00:00 AM		2	1	5/28/2017 12:00:00 AM	0	2	1	1	Missing	Missing	Missing			Missing	Missing	0	0	0	0	0	5/28/2017 12:00:00 AM	1	0	1	1	2	1	11	1	2017-05-28	2017-06-01	5	1	2	2	2	2	2	2	1	2
160	5		DCI	0	9/1/2011 12:00:00 AM	5.75342	6/1/2017 12:00:00 AM	6/1/2017 12:00:00 AM		2	1	6/1/2017 12:00:00 AM	0	2	1	1	Missing	Missing	Missing			Missing	Missing	0	0	0	0	0	6/1/2017 12:00:00 AM	1	0	1	1	2	1	10	1	2017-06-01	2017-06-04	4	1	2	2	2	2	2	2	1	2
161	5		DCI	1	4/13/2012 12:00:00 AM	5.06849	5/7/2017 12:00:00 AM	5/7/2017 12:00:00 AM		2	1	5/8/2017 12:00:00 AM	-1	1	1	1	Missing	Missing	Missing			Missing	Missing	0	0	0	0	0	5/8/2017 12:00:00 AM	1	0	1	1	2	1		1	2017-05-07	2017-05-15	9	2	2	2	2	2	2	2	1	2
162	4		NO	1	3/25/2013 12:00:00 AM	4.30411	7/13/2017 12:00:00 AM	7/15/2017 12:00:00 AM		2	1	7/15/2017 12:00:00 AM	1	2	1	1	Missing	Missing	Missing			Missing	Missing	0	0	0	0	0	7/15/2017 12:00:00 AM	1	0	1	1	2	1	7	1	2017-07-16	2017-07-24	9	1	2	2	2	2	2	2	2	2
163	4		NO	0	5/6/2013 12:00:00 AM	4.07397	6/1/2017 12:00:00 AM	6/5/2017 12:00:00 AM		2	1	6/7/2017 12:00:00 AM	1	2	0	0	0	0	0	0		0	0	Missing	Missing	Missing	Missing	Missing		0	Missing	99	Missing	2	1	8	1	2017-06-08	2017-06-15	8	1	2	2	2	2	2	2	2	2
164	6		school	1	11/28/2010 12:00:00 AM	6.66027	7/25/2017 12:00:00 AM	7/28/2017 12:00:00 AM		2	1	7/28/2017 12:00:00 AM	0	2	0	0	0	0	0			1	Missing	0	0	0	0	0	7/28/2017 12:00:00 AM	1	0	2	1	2	1	10	1	2017-07-28	2017-08-06	10	1	2	2	2	2	2	2	2	2
165	4		NO	1	3/28/2013 12:00:00 AM	4.33425	7/27/2017 12:00:00 AM	7/30/2017 12:00:00 AM		2	1	7/30/2017 12:00:00 AM	0	2	0	0	0	0	0			1	Missing	0	0	0	0	0	7/30/2017 12:00:00 AM	1	0	2	1	2	1	9	1	2017-07-30	2017-08-06	8	1	2	2	2	2	2	2	1	2
166	7	0	school	1	6/30/2009 12:00:00 AM	7.98082	6/21/2017 12:00:00 AM	6/26/2017 12:00:00 AM		2	1	6/26/2017 12:00:00 AM	0	2	1	1	Missing	Missing	Missing			Missing	Missing	0	0	0	0	0	6/26/2017 12:00:00 AM	1	0	1	1	2	1	11	1	2017-06-26	2017-07-06	11	1	2	2	2	2	2	2	1	2
167	10	0	school	1	3/7/2007 12:00:00 AM	10.2712	6/11/2017 12:00:00 AM	6/11/2017 12:00:00 AM		2	1	6/11/2017 12:00:00 AM	0	2	1	1	Missing	Missing	Missing			Missing	Missing	0	0	0	0	0	6/11/2017 12:00:00 AM	1	0	1	1	2	1	11	1	2017-06-11	2017-06-16	6	1	1	2	2	2	2	2	1	2
168	5		NO	1	3/5/2012 12:00:00 AM	5.28767	6/17/2017 12:00:00 AM	6/19/2017 12:00:00 AM		2	1	6/19/2017 12:00:00 AM	0	2	1	1	Missing	Missing	Missing			Missing	Missing	0	0	0	0	0	6/19/2017 12:00:00 AM	1	0	1	1	2	1	8	1	2017-06-19	2017-06-26	8	1	2	2	2	2	2	2	1	2
169	11		school	0	10/20/2005 12:00:00 AM	11.6575	6/14/2017 12:00:00 AM	6/15/2017 12:00:00 AM		2	1	6/16/2017 12:00:00 AM	-1	1	0	0	0	0	0	0		0	0	0	0	0	0	0	6/20/2017 12:00:00 AM	1	0	99	Missing	2	1	8	1	2017-06-15	2017-06-23	9	1	2	2	2	2	2	2	2	2
170	10	0	school	0	3/26/2007 12:00:00 AM	10.3534	7/30/2017 12:00:00 AM	7/31/2017 12:00:00 AM		2	1	7/31/2017 12:00:00 AM	0	2	1	1	Missing	Missing	Missing			Missing	Missing	0	0	0	0	0	7/31/2017 12:00:00 AM	1	0	1	1	2	1	10	1	2017-07-31	2017-08-09	10	1	2	2	2	2	2	2	2	2
171	6	0	school	0	11/15/2010 12:00:00 AM	6.68493	7/21/2017 12:00:00 AM	7/21/2017 12:00:00 AM		2	1	7/21/2017 12:00:00 AM	0	2	1	1	Missing	Missing	Missing			Missing	Missing	0	0	0	0	0	7/21/2017 12:00:00 AM	1	0	1	1	2	1	10	1	2017-07-21	2017-07-30	10	1	2	2	2	2	2	2	1	2
172	3		NO	1	9/19/2013 12:00:00 AM	3.83014	7/18/2017 12:00:00 AM	7/20/2017 12:00:00 AM		2	1	7/20/2017 12:00:00 AM	0	2	1	1	Missing	Missing	Missing			Missing	Missing	0	0	0	0	0	7/20/2017 12:00:00 AM	1	0	1	1	2	1	10	1	2017-07-20	2017-07-30	11	1	2	2	2	2	2	2	2	2
173	5		NO	1	7/5/2012 12:00:00 AM	5.03836	7/18/2017 12:00:00 AM	7/22/2017 12:00:00 AM		2	1	7/22/2017 12:00:00 AM	0	2	1	1	Missing	Missing	Missing			Missing	Missing	0	0	0	0	0	7/22/2017 12:00:00 AM	1	0	1	1	2	1	9	1	2017-07-22	2017-07-30	9	1	1	2	2	2	2	2	2	2
174	3		DCI	0	10/22/2013 12:00:00 AM	3.73425	7/16/2017 12:00:00 AM	7/18/2017 12:00:00 AM		2	1	7/18/2017 12:00:00 AM	0	2	1	1	Missing	Missing	Missing			Missing	Missing	0	0	0	0	0	7/18/2017 12:00:00 AM	1	0	1	1	1	1	11	1	2017-07-18	2017-07-21	4	1	2	2	2	2	2	2	1	2
175	3		NO	0	10/22/2013 12:00:00 AM	3.71781	7/10/2017 12:00:00 AM	7/12/2017 12:00:00 AM		2	1	7/12/2017 12:00:00 AM	0	2	1	1	Missing	Missing	Missing			Missing	Missing	0	0	0	0	0	7/12/2017 12:00:00 AM	1	0	1	1	2	1	11	1	2017-07-12	2017-07-22	11	1	2	2	2	2	2	2	2	2
176	6		DCI	1	4/16/2011 12:00:00 AM	6.2274	7/6/2017 12:00:00 AM	7/10/2017 12:00:00 AM		2	1	7/10/2017 12:00:00 AM	1	2	1	1	Missing	Missing	Missing			Missing	Missing	0	0	0	0	0	7/10/2017 12:00:00 AM	1	0	1	1	2	1	11	1	2017-07-11	2017-07-20	10	1	2	2	2	2	2	2	2	2
177	10	1	school	1	11/5/2006 12:00:00 AM	10.589	6/5/2017 12:00:00 AM	6/9/2017 12:00:00 AM		2	1	6/9/2017 12:00:00 AM	0	2	1	1	Missing	Missing	Missing			Missing	Missing	0	0	0	0	0	6/9/2017 12:00:00 AM	1	0	1	1	2	1	11	1	2017-06-09	2017-06-19	11	1	2	2	1	1	2	2	2	2
178	12	1	school	0	12/10/2004 12:00:00 AM	12.4877	6/3/2017 12:00:00 AM	6/5/2017 12:00:00 AM		2	1	6/5/2017 12:00:00 AM	0	2	1	1	Missing	Missing	Missing			Missing	Missing	0	0	0	0	0	6/5/2017 12:00:00 AM	1	0	1	1	2	1	9	1	2017-06-05	2017-06-13	9	1	2	2	2	2	2	2	1	2
179	3		DCI	0	11/5/2013 12:00:00 AM	3.58082	6/4/2017 12:00:00 AM	6/6/2017 12:00:00 AM		2	1	6/6/2017 12:00:00 AM	0	2	1	1	Missing	Missing	Missing			Missing	Missing	0	0	0	0	0	6/6/2017 12:00:00 AM	1	0	1	1	2	1	11	1	2017-06-06	2017-06-13	8	1	2	2	2	2	2	2	2	2
180	5		NO	1	7/13/2011 12:00:00 AM	5.91781	6/11/2017 12:00:00 AM	6/13/2017 12:00:00 AM		2	1	6/14/2017 12:00:00 AM	-1	1	1	1	Missing	Missing	Missing			Missing	Missing	0	0	0	0	0	6/14/2017 12:00:00 AM	1	0	1	1	2	1	10	1	2017-06-13	2017-06-23	11	1	2	2	2	2	2	2	2	2
181	8	1	school	1	12/21/2008 12:00:00 AM	8.45479	6/3/2017 12:00:00 AM	6/4/2017 12:00:00 AM		2	1	6/4/2017 12:00:00 AM	0	2	1	1	Missing	Missing	Missing			Missing	Missing	0	0	0	0	0	6/4/2017 12:00:00 AM	1	0	1	1	2	1	11	1	2017-06-04	2017-06-11	8	1	2	2	2	2	2	2	2	2
182	4		DCI	1	6/15/2012 12:00:00 AM	4.99726	6/13/2017 12:00:00 AM	6/15/2017 12:00:00 AM		2	1	6/15/2017 12:00:00 AM	0	2	1	1	Missing	Missing	Missing			Missing	Missing	0	0	0	0	0	6/15/2017 12:00:00 AM	1	0	1	1	2	1	11	1	2017-06-15	2017-06-25	11	1	2	2	2	2	2	2	2	2
183	6	0	school	0	7/6/2010 12:00:00 AM	6.93425	6/10/2017 12:00:00 AM	6/12/2017 12:00:00 AM		2	1	6/12/2017 12:00:00 AM	0	2	1	1	Missing	Missing	Missing			Missing	Missing	0	0	0	0	0	6/12/2017 12:00:00 AM	1	0	1	1	2	1	11	1	2017-06-12	2017-06-22	11	1	2	2	2	2	2	2	2	2
184	3		NO	1	8/5/2013 12:00:00 AM	3.88767	6/24/2017 12:00:00 AM	6/26/2017 12:00:00 AM		2	1	6/26/2017 12:00:00 AM	0	2	1	1	Missing	Missing	Missing			Missing	Missing	0	0	0	0	0	6/26/2017 12:00:00 AM	1	0	1	1	2	1	11	1	2017-06-26	2017-07-06	11	1	2	2	2	2	2	2	2	2
185	9	0	school	0	3/8/2008 12:00:00 AM	9.28493	6/18/2017 12:00:00 AM	6/21/2017 12:00:00 AM		2	1	6/21/2017 12:00:00 AM	0	2	1	1	Missing	Missing	Missing			Missing	Missing	0	0	0	0	0	6/21/2017 12:00:00 AM	1	0	1	1	2	1	9	1	2017-06-21	2017-06-22	2	1	2	2	2	2	2	2	1	2
186	4		DCI	1	8/23/2012 12:00:00 AM	4.78082	2017-06-03	6/9/2017 12:00:00 AM		2	1	2017-06-09	0	2	1	1	Missing	Missing	Missing			Missing	Missing	0	0	0	0	0	2017-06-09	1	0	1	1	2	1	11	1	2017-06-09	2017-06-19	11	1	2	2	2	2	2	2	2	2
187	3		DCI	1	12/14/2013 12:00:00 AM	3.55068	7/2/2017 12:00:00 AM	7/2/2017 12:00:00 AM		2	1	7/4/2017 12:00:00 AM	0	2	1	1	Missing	Missing	Missing			Missing	Missing	0	0	0	0	0	7/4/2017 12:00:00 AM	1	0	1	1	2	1	10	1	2017-07-04	2017-07-13	10	1	2	2	2	2	2	2	2	2
188	5		NO	1	2/14/2012 12:00:00 AM	5.30411	6/3/2017 12:00:00 AM	6/3/2017 12:00:00 AM		2	1	6/3/2017 12:00:00 AM	-2	1	1	1	Missing	Missing	Missing			Missing	Missing	0	0	0	0	0	6/3/2017 12:00:00 AM	1	0	1	1	2	1	9	1	2017-06-01	2017-06-11	11	1	2	2	1	1	2	2	2	2
189	4		NO	1	8/15/2012 12:00:00 AM	4.84932	6/20/2017 12:00:00 AM	6/22/2017 12:00:00 AM		2	1	6/22/2017 12:00:00 AM	0	2	1	1	Missing	Missing	Missing			Missing	Missing	0	0	0	0	0	6/22/2017 12:00:00 AM	1	0	1	1	2	1	7	1	2017-06-22	2017-06-29	8	1	2	2	2	2	2	2	2	1
190	5		DCI	0	4/21/2012 12:00:00 AM	5.1589	6/17/2017 12:00:00 AM	6/19/2017 12:00:00 AM		2	1	6/19/2017 12:00:00 AM	0	2	1	1	Missing	Missing	Missing			Missing	Missing	0	0	0	0	0	6/19/2017 12:00:00 AM	1	0	1	1	2	1	2	1	2017-06-19	2017-06-27	9	1	2	2	2	2	2	2	1	2
191	2		NO	1	7/22/2014 12:00:00 AM	2.91233	6/19/2017 12:00:00 AM	6/21/2017 12:00:00 AM		2	1	6/21/2017 12:00:00 AM	0	2	0	0	0	0	0			1	Missing	0	0	0	0	0	6/21/2017 12:00:00 AM	1	0	2	1	2	1	11	1	2017-06-21	2017-07-06	16	1	2	2	2	2	2	2	1	2
192	6		school	0	1/6/2011 12:00:00 AM	6.46027	6/21/2017 12:00:00 AM	6/24/2017 12:00:00 AM		2	1	6/24/2017 12:00:00 AM	0	2	0	0	0	0	0			1	Missing	0	0	0	0	0	6/24/2017 12:00:00 AM	1	0	2	1	2	1	11	1	2017-06-24	2017-07-04	11	1	2	2	2	2	2	2	2	1
193	9	0	school	0	11/28/2007 12:00:00 AM	9.6	7/2/2017 12:00:00 AM	7/7/2017 12:00:00 AM		2	1	7/7/2017 12:00:00 AM	0	2	1	1	Missing	Missing	Missing			Missing	Missing	0	0	0	0	0	7/7/2017 12:00:00 AM	1	0	1	1	2	1	11	1	2017-07-07	2017-07-14	8	1	2	2	2	2	2	2	1	2
194	2		DCI	1	7/2/2014 12:00:00 AM	2.99726	6/30/2017 12:00:00 AM	7/2/2017 12:00:00 AM		2	1	7/2/2017 12:00:00 AM	0	2	1	1	Missing	Missing	Missing			Missing	Missing	0	0	0	0	0	7/2/2017 12:00:00 AM	1	0	1	1	2	1	11	1	2017-07-02	2017-07-12	11	2	2	2	2	2	2	2	2	2
195	6	0	school	1	12/13/2010 12:00:00 AM	6.54795	6/29/2017 12:00:00 AM	7/1/2017 12:00:00 AM		2	1	7/4/2017 12:00:00 AM	-3	1	1	1	Missing	Missing	Missing			Missing	Missing	0	0	0	0	0	7/4/2017 12:00:00 AM	1	0	1	1	2	1	10	1	2017-07-01	2017-07-10	10	1	2	2	1	1	2	2	2	2
196	3		DCI	1	5/31/2014 12:00:00 AM	3.07671	6/27/2017 12:00:00 AM	6/28/2017 12:00:00 AM		2	1	6/28/2017 12:00:00 AM	0	2	1	1	Missing	Missing	Missing			Missing	Missing	0	0	0	0	0	6/28/2017 12:00:00 AM	1	0	1	1	2	1	12	1	2017-06-28	2017-07-08	11	1	2	2	2	2	2	2	2	2
197	6	1	school	0	8/7/2010 12:00:00 AM	6.83288	6/5/2017 12:00:00 AM	6/7/2017 12:00:00 AM		2	1	6/8/2017 12:00:00 AM	-1	1	1	1	Missing	Missing	Missing			Missing	Missing	0	0	0	0	0	6/8/2017 12:00:00 AM	1	0	1	1	2	1	11	1	2017-06-07	2017-06-17	11	2	2	2	2	2	2	2	2	2
198	8	0	school	1	1/15/2009 12:00:00 AM	8.43562	6/21/2017 12:00:00 AM	6/23/2017 12:00:00 AM		2	1	6/23/2017 12:00:00 AM	0	2	1	1	Missing	Missing	Missing			Missing	Missing	0	0	0	0	0	6/23/2017 12:00:00 AM	1	0	1	1	2	1	14	1	2017-06-23	2017-07-02	10	1	2	2	2	2	2	2	2	2
199	5		NO	1	7/3/2011 12:00:00 AM	5.93973	6/9/2017 12:00:00 AM	6/10/2017 12:00:00 AM		2	1	6/10/2017 12:00:00 AM	0	2	1	1	Missing	Missing	Missing			Missing	Missing	0	0	0	0	0	6/10/2017 12:00:00 AM	1	0	1	1	2	1	11	1	2017-06-10	2017-06-20	11	1	2	2	2	2	2	2	2	2
200	5		DCI	1	11/14/2011 12:00:00 AM	5.63288	7/1/2017 12:00:00 AM	7/1/2017 12:00:00 AM		2	1	7/1/2017 12:00:00 AM	0	2	1	1	Missing	Missing	Missing			Missing	Missing	0	0	0	0	0	7/1/2017 12:00:00 AM	1	0	1	1	2	1	8	1	2017-07-01	2017-07-08	8	1	2	2	1	1	2	2	2	2
201	2		DCI	1	5/11/2015 12:00:00 AM	2.12603	6/25/2017 12:00:00 AM	6/26/2017 12:00:00 AM		2	1	6/27/2017 12:00:00 AM	-1	1	1	1	Missing	Missing	Missing			Missing	Missing	0	0	0	0	0	6/27/2017 12:00:00 AM	1	0	1	1	2	1	11	1	2017-06-26	2017-07-06	11	1	2	2	2	2	2	2	2	2
202	5		DCI	1	2/12/2012 12:00:00 AM	5.37808	6/28/2017 12:00:00 AM	6/29/2017 12:00:00 AM		2	1	6/30/2017 12:00:00 AM	-1	1	1	1	Missing	Missing	Missing			Missing	Missing	0	0	0	0	0	6/30/2017 12:00:00 AM	1	0	1	1	2	1	11	1	2017-06-29	2017-07-09	11	1	2	2	2	2	2	2	2	2
203	3		NO	1	12/12/2013 12:00:00 AM	3.48767	6/7/2017 12:00:00 AM	6/9/2017 12:00:00 AM		2	1	6/9/2017 12:00:00 AM	1	2	0	0	0	0	0			1	Missing	0	0	0	0	0	6/9/2017 12:00:00 AM	1	0	2	1	2	1	9	1	2017-06-10	2017-06-18	9	2	2	2	2	2	2	2	1	2
204	4		NO	1	4/13/2013 12:00:00 AM	4.27397	7/21/2017 12:00:00 AM	7/22/2017 12:00:00 AM		2	1	7/22/2017 12:00:00 AM	0	2	1	1	Missing	Missing	Missing			Missing	Missing	0	0	0	0	0	7/22/2017 12:00:00 AM	1	0	1	1	2	1	10	1	2017-07-22	2017-07-29	8	1	2	2	2	2	2	2	2	2
205	4		DCI	1	7/29/2013 12:00:00 AM	4.0137	8/2/2017 12:00:00 AM	8/4/2017 12:00:00 AM		2	1	8/4/2017 12:00:00 AM	0	2	1	1	Missing	Missing	Missing			Missing	Missing	0	0	0	0	0	8/4/2017 12:00:00 AM	1	0	1	1	2	1	8	1	2017-08-04	2017-08-12	9	1	2	2	2	2	2	2	2	2
206	7	0	school	0	10/5/2009 12:00:00 AM	7.81644	7/28/2017 12:00:00 AM	7/31/2017 12:00:00 AM		2	1	7/31/2017 12:00:00 AM	0	2	1	1	Missing	Missing	Missing			Missing	Missing	0	0	0	0	0	7/31/2017 12:00:00 AM	1	0	1	1	2	1	11	1	2017-07-31	2017-08-10	11	1	2	2	2	2	2	2	2	2
207	6	1	school	1	6/1/2011 12:00:00 AM	6.01096	6/3/2017 12:00:00 AM	6/5/2017 12:00:00 AM		2	1	6/5/2017 12:00:00 AM	0	2	1	1	Missing	Missing	Missing			Missing	Missing	0	0	0	0	0	6/5/2017 12:00:00 AM	1	0	1	1	2	1	10	1	2017-06-05	2017-06-14	10	1	1	2	2	2	2	2	1	2
208	6	1	school	1	7/19/2010 12:00:00 AM	6.7726	4/25/2017 12:00:00 AM	4/27/2017 12:00:00 AM		2	1	4/27/2017 12:00:00 AM	0	2	1	1	Missing	Missing	Missing			Missing	Missing	0	0	0	0	0	4/27/2017 12:00:00 AM	1	0	1	1	2	1	9	1	2017-04-27	2017-05-05	9	2	2	2	2	2	2	2	1	2
209	7		school	0	1/24/2010 12:00:00 AM	7.31781	5/18/2017 12:00:00 AM	5/20/2017 12:00:00 AM		2	1	5/20/2017 12:00:00 AM	0	2	0	0	0	0	0			1	Missing	0	0	0	0	0	5/20/2017 12:00:00 AM	1	0	2	1	2	1	9	1	2017-05-20	2017-05-29	10	1	2	2	1	1	2	2	1	2
210	9	0	school	1	11/27/2007 12:00:00 AM	9.69589	8/5/2017 12:00:00 AM	8/7/2017 12:00:00 AM		2	1	8/7/2017 12:00:00 AM	0	2	1	1	Missing	Missing	Missing			Missing	Missing	0	0	0	0	0	8/7/2017 12:00:00 AM	1	0	1	1	2	1	10	1	2017-08-07	2017-08-16	10	2	2	2	2	2	2	2	1	2
211	5		NO	0	2/14/2012 12:00:00 AM	5.48493	8/8/2017 12:00:00 AM	8/9/2017 12:00:00 AM		2	1	8/10/2017 12:00:00 AM	0	2	1	1	Missing	Missing	Missing			Missing	Missing	0	0	0	0	0	8/10/2017 12:00:00 AM	1	0	1	1	2	1	1	1	2017-08-10	2017-08-17	8	2	1	2	2	2	2	2	1	2
212	17		Adult	1	8/21/1999 12:00:00 AM	17.9589	8/1/2017 12:00:00 AM	8/3/2017 12:00:00 AM		2	1	8/3/2017 12:00:00 AM	1	2	0	0	0	0	0			1	Missing	0	0	0	0	0	8/3/2017 12:00:00 AM	1	0	2	1	2	1	6	1	2017-08-04	2017-08-13	10	2	1	2	2	2	2	2	1	2
213	0		NO	1	9/27/2016 12:00:00 AM	0.679452	6/2/2017 12:00:00 AM	6/4/2017 12:00:00 AM		2	1	6/4/2017 12:00:00 AM	2	2	1	1	Missing	Missing	Missing			Missing	Missing	0	0	0	0	0		0	Missing	1	1	2	0		1	2017-06-06	2017-06-14	9	2	1	2	2	2	2	2	1	2
214	0		NO	1	2/1/2017 12:00:00 AM	0.339726	6/5/2017 12:00:00 AM	6/5/2017 12:00:00 AM		2	1	2017-06-05	0	2	1	1	Missing	Missing	Missing			Missing	Missing	0	0	0	0	0		0	Missing	1	1	2	1	4	1	2017-06-05	2017-06-17	13	2	1	2	2	2	2	2	2	2
215	4		NO	1	4/10/2013 12:00:00 AM	4.2274	7/1/2017 12:00:00 AM	7/2/2017 12:00:00 AM		2	1	7/2/2017 12:00:00 AM	0	2	1	1	Missing	Missing	Missing			Missing	Missing	0	0	0	0	0	7/2/2017 12:00:00 AM	1	0	1	1	2	1	1	1	2017-07-02	2017-07-04	3	2	1	2	2	2	2	2	1	2
216	15		student	1	7/31/2001 12:00:00 AM	15.9014	2017-06-21	6/24/2017 12:00:00 AM		2	1	2017-06-24	0	2	0	0	0	0	0			1	Missing	0	0	0	1	0	2017-06-22	1	0	2	1	2	0		1	2017-06-24	2017-07-03	10	2	2	1	1	1	2	2	1	2
217	22		student	0	8/14/1994	22.8877	6/28/2017	6/29/2017 12:00:00 AM		2	0	6/29/2017 12:00:00 AM	0	2	Missing	Missing	Missing	Missing	Missing			Missing	Missing	Missing	Missing	Missing	Missing	Missing		0	Missing	0	Missing	2	1	6	1	2017-06-29	2017-07-10	12	1	2	2	2	2	2	2	1	2
218	29		student	0	6/21/1988 12:00:00 AM	29.0438	6/30/2017 12:00:00 AM	7/7/2017 12:00:00 AM		2	1	7/7/2017 12:00:00 AM	0	2	1	1	Missing	Missing	Missing			Missing	Missing	0	0	0	0	0	7/7/2017 12:00:00 AM	1	0	1	1	2	1	11	1	2017-07-07	2017-07-17	11	1	1	2	2	2	2	2	1	2
219	22		student	1	9/15/1994 12:00:00 AM	22.7699	6/17/2017 12:00:00 AM	6/20/2017 12:00:00 AM		2	1	6/20/2017 12:00:00 AM	0	2	1	1	Missing	Missing	Missing			Missing	Missing	0	0	0	0	0	6/20/2017 12:00:00 AM	1	0	1	1	2	1	12	1	2017-06-20	2017-07-01	12	1	2	2	2	2	2	2	2	2
220	3		DCI	1	8/20/2013 12:00:00 AM	3.81096	6/11/2017 12:00:00 AM	6/12/2017 12:00:00 AM		2	1	6/12/2017 12:00:00 AM	1	2	1	1	Missing	Missing	Missing			Missing	Missing	0	0	0	0	0	6/12/2017 12:00:00 AM	1	0	1	1	2	1	7	1	2017-06-13	2017-06-19	7	1	2	2	1	1	2	2	1	2
221	13	0	school	0	11/29/2003 12:00:00 AM	13.6712	7/28/2017 12:00:00 AM	7/30/2017 12:00:00 AM		2	1	7/30/2017 12:00:00 AM	0	2	1	1	Missing	Missing	Missing			Missing	Missing	0	0	0	0	0	7/30/2017 12:00:00 AM	1	0	1	1	2	1	9	1	2017-07-30	2017-08-03	5	1	2	2	2	2	2	2	1	2
222	4		DCI	0	5/2/2013 12:00:00 AM	4.15068	6/25/2017 12:00:00 AM	6/26/2017 12:00:00 AM		2	1	6/26/2017 12:00:00 AM	0	2	1	1	Missing	Missing	Missing			Missing	Missing	Missing	Missing	Missing	Missing	Missing		0	Missing	1	1	2	1	7	1	2017-06-26	2017-07-05	10	1	2	2	2	2	2	2	1	2
223	10	0	school	0	11/14/2006 12:00:00 AM	10.6082	6/21/2017 12:00:00 AM	6/23/2017 12:00:00 AM		2	1	6/23/2017 12:00:00 AM	0	2	1	1	Missing	Missing	Missing			Missing	Missing	Missing	Missing	Missing	Missing	Missing		0	Missing	1	1	2	1	8	1	2017-06-23	2017-06-30	8	1	1	2	2	2	2	2	1	2
224	12	0	school	0	2/6/2005 12:00:00 AM	12.4055	7/1/2017 12:00:00 AM	7/3/2017 12:00:00 AM		2	1	7/3/2017 12:00:00 AM	0	2	1	1	Missing	Missing	Missing			Missing	Missing	0	0	0	0	0	7/3/2017 12:00:00 AM	1	0	1	1	2	1	11	1	2017-07-03	2017-07-10	8	1	1	2	2	2	2	2	1	2
225	10	0	school	0	7/12/2006 12:00:00 AM	10.9781	7/1/2017 12:00:00 AM	7/3/2017 12:00:00 AM		2	1	7/3/2017 12:00:00 AM	0	2	1	1	Missing	Missing	Missing			Missing	Missing	0	0	0	0	0	7/3/2017 12:00:00 AM	1	0	1	1	2	1	10	1	2017-07-03	2017-07-10	8	1	1	2	2	2	2	2	1	2
226	50		Adult	1	3/5/1967 12:00:00 AM	50.3726	7/6/2017 12:00:00 AM	7/6/2017 12:00:00 AM		2	1	7/8/2017 12:00:00 AM	1	2	0	0	0	0	0	0		0	0	Missing	Missing	Missing	Missing	Missing		0	Missing	99	Missing	2	0		1	2017-07-09	2017-07-10	2	2	2	2	2	2	2	2	1	2
227	6	0	school	1	9/15/2010 12:00:00 AM	6.90411	8/9/2017 12:00:00 AM	8/10/2017 12:00:00 AM		2	1	8/10/2017 12:00:00 AM	0	2	1	1	Missing	Missing	Missing			Missing	Missing	0	0	0	0	0	8/10/2017 12:00:00 AM	1	0	1	1	2	1	11	1	2017-08-10	2017-08-17	8	1	2	2	2	2	2	2	1	2
228	5		DCI	0	3/2/2012 12:00:00 AM	5.25479	6/2/2017 12:00:00 AM	6/5/2017 12:00:00 AM		2	1	6/5/2017 12:00:00 AM	0	2	1	1	Missing	Missing	Missing			Missing	Missing	0	0	0	0	0	6/5/2017 12:00:00 AM	1	0	1	1	2	1	8	1	2017-06-05	2017-06-12	8	1	2	2	2	2	2	2	1	2
229	13	0	school	0	1/6/2004 12:00:00 AM	13.5726	7/30/2017 12:00:00 AM	7/30/2017 12:00:00 AM		2	1	7/31/2017 12:00:00 AM	0	2	1	1	Missing	Missing	Missing			Missing	Missing	0	0	0	0	0	7/31/2017 12:00:00 AM	1	0	1	1	2	1	8	1	2017-07-31	2017-08-04	5	1	1	2	2	2	2	2	1	2
230	24		nurse	0	11/13/1992 12:00:00 AM	24.6932	7/18/2017 12:00:00 AM	7/21/2017 12:00:00 AM		2	1	7/21/2017 12:00:00 AM	0	2	1	1	Missing	Missing	Missing			Missing	Missing	0	0	0	0	0	7/21/2017 12:00:00 AM	1	0	1	1	2	1	11	1	2017-07-21	2017-08-01	12	1	2	2	2	2	2	2	1	2
231	4		NO	1	8/18/2012 12:00:00 AM	4.99178	8/14/2017 12:00:00 AM	8/15/2017 12:00:00 AM		2	1	8/16/2017 12:00:00 AM	-1	1	1	1	Missing	Missing	Missing			Missing	Missing	0	0	0	0	0	8/16/2017 12:00:00 AM	1	0	1	1	2	1	11	1	2017-08-15	2017-08-22	8	1	2	2	2	2	2	2	1	2
232	9	0	school	0	8/6/2007 12:00:00 AM	9.93425	7/10/2017 12:00:00 AM	7/11/2017 12:00:00 AM		2	1	7/11/2017 12:00:00 AM	0	2	1	1	Missing	Missing	Missing			Missing	Missing	0	0	0	0	0	7/11/2017 12:00:00 AM	1	0	1	1	2	1	11	1	2017-07-11	2017-07-16	6	1	2	2	2	2	2	2	1	2
233	7	0	school	1	10/7/2009 12:00:00 AM	7.81096	7/28/2017 12:00:00 AM	7/30/2017 12:00:00 AM		2	1	7/31/2017 12:00:00 AM	-1	1	1	1	Missing	Missing	Missing			Missing	Missing	0	0	0	0	0	7/31/2017 12:00:00 AM	1	0	1	1	2	1	10	1	2017-07-30	2017-08-07	9	1	2	2	2	2	2	2	1	2
234	4		DCI	1	8/10/2012 12:00:00 AM	4.91507	7/9/2017 12:00:00 AM	7/11/2017 12:00:00 AM		2	1	7/11/2017 12:00:00 AM	0	2	1	1	Missing	Missing	Missing			Missing	Missing	0	0	0	0	0	7/11/2017 12:00:00 AM	1	0	1	1	2	1	11	1	2017-07-11	2017-07-16	6	1	1	2	2	2	2	2	1	2
235	11	0	school	0	12/11/2005 12:00:00 AM	11.6219	7/23/2017 12:00:00 AM	7/25/2017 12:00:00 AM		2	1	7/25/2017 12:00:00 AM	0	2	1	1	Missing	Missing	Missing			Missing	Missing	0	0	0	0	0	7/25/2017 12:00:00 AM	1	0	1	1	2	1	11	1	2017-07-25	2017-08-01	8	1	2	2	2	2	2	2	1	2
236	11	0	school	0	4/12/2006 12:00:00 AM	11.2822	2017-07-21	7/21/2017 12:00:00 AM		2	1	2017-07-21	0	2	1	1	Missing	Missing	Missing			Missing	Missing	0	0	0	0	0	2017-07-21	1	0	1	1	2	1	11	1	2017-07-21	2017-07-28	8	1	2	2	2	2	2	2	1	2
237	9	0	school	0	8/13/2007 12:00:00 AM	9.98082	8/3/2017 12:00:00 AM	8/4/2017 12:00:00 AM		2	1	8/4/2017 12:00:00 AM			1	1	Missing	Missing	Missing			Missing	Missing	Missing	Missing	Missing	Missing	Missing		0	Missing	1	1	2	1	4	0	Missing	Missing	#VALUE!	1	2	2	2	2	2	2	1	2
238	5		DCI	0	6/12/2011 12:00:00 AM	6.00274	6/11/2017 12:00:00 AM	6/11/2017 12:00:00 AM		2	1	6/11/2017 12:00:00 AM	0	2	1	1	Missing	Missing	Missing			Missing	Missing	0	0	0	0	0	6/11/2017 12:00:00 AM	1	0	1	1	2	1	9	1	2017-06-11	2017-06-19	9	1	2	2	2	2	2	2	1	2
239	12	0	school	1	5/30/2005 12:00:00 AM	12.1973	8/7/2017 12:00:00 AM	8/10/2017 12:00:00 AM		2	1	8/10/2017 12:00:00 AM	0	2	1	1	Missing	Missing	Missing			Missing	Missing	0	0	0	0	0	8/10/2017 12:00:00 AM	1	0	1	1	2	1	11	1	2017-08-10	2017-08-17	8	2	2	2	2	2	2	2	1	2
240	8	0	school	0	4/21/2009 12:00:00 AM	8.16438	6/18/2017 12:00:00 AM	6/19/2017 12:00:00 AM		2	1	6/19/2017 12:00:00 AM	0	2	1	1	Missing	Missing	Missing			Missing	Missing	0	0	0	0	0	6/19/2017 12:00:00 AM	1	0	1	1	2	1	5	1	2017-06-19	2017-06-26	8	1	2	2	1	1	2	2	1	2
241	6	0	school	0	8/25/2010 12:00:00 AM	6.9726	8/13/2017 12:00:00 AM	8/14/2017 12:00:00 AM		2	1	8/14/2017 12:00:00 AM	0	2	1	1	Missing	Missing	Missing			Missing	Missing	0	0	0	0	0	8/14/2017 12:00:00 AM	1	0	1	1	2	1	9	1	2017-08-14	2017-08-20	7	2	2	2	2	2	2	2	1	2
242	5		DCI	1	7/1/2012 12:00:00 AM	5.07671	7/28/2017 12:00:00 AM	7/30/2017 12:00:00 AM		2	1	7/30/2017 12:00:00 AM	0	2	1	1	Missing	Missing	Missing			Missing	Missing	0	0	0	0	0	7/30/2017 12:00:00 AM	1	0	1	1	2	1	10	1	2017-07-30	2017-08-04	6	1	2	2	2	2	2	2	1	2
243	2		DCI	0	9/4/2014 12:00:00 AM	2.78904	6/18/2017 12:00:00 AM	6/19/2017 12:00:00 AM		2	1	6/19/2017 12:00:00 AM	0	2	1	1	Missing	Missing	Missing			Missing	Missing	0	0	0	0	0	6/19/2017 12:00:00 AM	1	0	1	1	2	1	6	1	2017-06-19	2017-06-28	10	1	2	2	2	2	2	2	1	2
244	7	1	school	0	12/18/2009 12:00:00 AM	7.46027	6/2/2017 12:00:00 AM	6/3/2017 12:00:00 AM		2	1	6/3/2017 12:00:00 AM	0	2	1	1	Missing	Missing	Missing			Missing	Missing	0	0	0	1	0	6/3/2017 12:00:00 AM	1	0	1	1	2	0		1	2017-06-03	2017-06-13	11	2	2	2	2	2	2	2	1	2
245	22		Adult	1	12/25/1994 12:00:00 AM	22.4575	6/4/2017 12:00:00 AM	6/15/2017 12:00:00 AM		2	1	6/15/2017 12:00:00 AM	1	2	0	0	0	0	0			1	Missing	0	0	0	0	0	6/15/2017 12:00:00 AM	1	0	2	1	2	1	5	1	2017-06-16	2017-06-27	12	2	1	2	2	2	2	2	1	2
246	4		NO	1	5/21/2013 12:00:00 AM	4.12603	7/5/2017 12:00:00 AM	7/8/2017 12:00:00 AM		2	1	7/8/2017 12:00:00 AM	0	2	1	1	Missing	Missing	Missing			Missing	Missing	0	0	0	0	0	7/8/2017 12:00:00 AM	1	0	1	1	2	1	7	1	2017-07-08	2017-07-14	7	1	2	2	2	2	2	2	1	2
247	11	0	school	0	8/2/2005 12:00:00 AM	11.9753	7/21/2017 12:00:00 AM	7/24/2017 12:00:00 AM		2	1	7/24/2017 12:00:00 AM	0	2	1	1	Missing	Missing	Missing			Missing	Missing	0	0	0	0	0	7/24/2017 12:00:00 AM	1	0	1	1	3	1	9	1	2017-07-24	2017-08-02	10	1	2	2	2	2	2	2	1	2
248	8	0	school	0	10/17/2008 12:00:00 AM	8.78904	7/30/2017 12:00:00 AM	8/2/2017 12:00:00 AM		2	1	8/2/2017 12:00:00 AM	0	2	1	1	Missing	Missing	Missing			Missing	Missing	0	0	0	0	0	8/2/2017 12:00:00 AM	1	0	1	1	2	1	10	1	2017-08-02	2017-08-09	8	2	1	2	2	2	2	2	1	2
249	13	0	school	1	11/28/2003 12:00:00 AM	13.674	7/28/2017 12:00:00 AM	8/1/2017 12:00:00 AM		2	1	8/2/2017 12:00:00 AM	-1	1	1	1	Missing	Missing	Missing			Missing	Missing	0	0	0	0	0	8/2/2017 12:00:00 AM	1	0	1	1	2	1	11	1	2017-08-01	2017-08-10	10	1	1	2	2	2	2	2	1	2
250	7	0	school	1	7/7/2010 12:00:00 AM	7.09589	8/9/2017 12:00:00 AM	8/14/2017 12:00:00 AM		2	1	8/14/2017 12:00:00 AM	0	2	1	1	Missing	Missing	Missing			Missing	Missing	0	0	0	0	0	8/14/2017 12:00:00 AM	1	0	1	1	2	1	11	1	2017-08-14	2017-08-24	11	2	1	2	2	2	2	2	1	2
251	14	0	school	0	3/27/2003 12:00:00 AM	14.2247	6/13/2017 12:00:00 AM	6/17/2017 12:00:00 AM		2	1	6/17/2017 12:00:00 AM	0	2	1	1	Missing	Missing	Missing			Missing	Missing	0	0	0	0	0	6/17/2017 12:00:00 AM	1	0	1	1	2	1	10	1	2017-06-17	2017-06-26	10	2	2	2	2	2	2	2	1	2
252	7		school	0	4/24/2010 12:00:00 AM	7.16164	6/20/2017 12:00:00 AM	6/21/2017 12:00:00 AM		2	1	6/23/2017 12:00:00 AM	-2	1	0	0	0	0	0			0	1	0	0	0	0	0	6/23/2017 12:00:00 AM	1	0	3	1	2	1	2	1	2017-06-21	2017-07-05	15	2	2	2	1	1	2	2	1	2
253	5		DCI	1	11/2/2011 12:00:00 AM	5.65479	6/27/2017 12:00:00 AM	6/28/2017 12:00:00 AM		2	1	6/29/2017 12:00:00 AM	-1	1	0	0	0	0	0			1	Missing	0	0	0	0	0	6/29/2017 12:00:00 AM	1	0	2	1	2	1	11	1	2017-06-28	2017-07-09	12	1	2	2	2	2	2	2	1	2
254	13	0	school	0	10/10/2003 12:00:00 AM	13.6986	6/18/2017 12:00:00 AM	6/20/2017 12:00:00 AM		2	1	6/20/2017 12:00:00 AM			1	1	Missing	Missing	Missing			Missing	Missing	0	0	0	0	0	6/20/2017 12:00:00 AM	1	0	1	1	2	1	8	0	Missing	Missing	#VALUE!	2	2	2	2	2	2	2	1	2
255	11		school	0	11/1/2005 12:00:00 AM	11.6384	6/19/2017 12:00:00 AM	6/20/2017 12:00:00 AM		2	1	6/20/2017 12:00:00 AM	0	2	0	0	1	0	0		1 culture not done	Missing	Missing	Missing	Missing	Missing	Missing	Missing		0	Missing	5	2	3	1	8	1	2017-06-20	2017-07-02	13	2	2	2	1	1	1	2	1	2
256	4		NO	1	10/2/2012 12:00:00 AM	4.74521	6/30/2017 12:00:00 AM	7/1/2017 12:00:00 AM		2	1	7/1/2017 12:00:00 AM	0	2	1	1	Missing	Missing	Missing			Missing	Missing	0	0	0	0	0	7/1/2017 12:00:00 AM	1	0	1	1	2	1	8	1	2017-07-01	2017-07-09	9	1	2	2	2	2	2	2	1	2
257	5		NO	1	4/22/2012 12:00:00 AM	5.20274	7/4/2017 12:00:00 AM	7/6/2017 12:00:00 AM		2	1	7/6/2017 12:00:00 AM	0	2	1	1	Missing	Missing	Missing			Missing	Missing	0	0	0	0	0	7/6/2017 12:00:00 AM	1	0	1	1	2	1	11	1	2017-07-06	2017-07-12	7	1	2	2	2	2	2	2	1	2
258	8	0	school	1	6/26/2009 12:00:00 AM	8.0411	7/9/2017 12:00:00 AM	7/10/2017 12:00:00 AM		2	1	7/10/2017 12:00:00 AM	1	2	1	1	Missing	Missing	Missing			Missing	Missing	0	0	0	0	0	7/10/2017 12:00:00 AM	1	0	1	1	2	1	9	1	2017-07-11	2017-07-15	5	1	2	2	2	2	2	2	1	2
259	9	0	school	1	10/10/2007 12:00:00 AM	9.74247	7/5/2017 12:00:00 AM	7/7/2017 12:00:00 AM		2	1	2017-07-07	0	2	1	1	Missing	Missing	Missing			Missing	Missing	0	0	0	0	0	7/10/2017 12:00:00 AM	1	0	1	1	2	1	11	1	2017-07-07	2017-07-15	9	1	1	2	2	2	2	2	1	2
260	12	0	school	0	3/18/2005 12:00:00 AM	12.2877	6/28/2017 12:00:00 AM	6/29/2017 12:00:00 AM		2	1	6/29/2017 12:00:00 AM	0	2	1	1	Missing	Missing	Missing			Missing	Missing	0	0	0	0	0	6/29/2017 12:00:00 AM	1	0	1	1	2	1	10	1	2017-06-29	2017-07-06	8	1	2	2	2	2	2	2	1	2
261	1		NO	0	5/23/2016 12:00:00 AM	1.03562	6/5/2017 12:00:00 AM	6/9/2017 12:00:00 AM		2	1	6/9/2017 12:00:00 AM	3	2	0	0	0	0	0			1	Missing	0	0	0	0	0		0	Missing	2	1	2	1	12	1	2017-06-12	2017-06-20	9	1	2	2	2	1	2	2	1	2
262	23		housekeeper	0	10/25/1993 12:00:00 AM	23.6164	6/1/2017 12:00:00 AM	6/8/2017 12:00:00 AM		2	1	6/8/2017 12:00:00 AM	1	2	1	1	Missing	Missing	Missing			Missing	Missing	0	0	0	0	0	6/8/2017 12:00:00 AM	1	0	1	1	2	1	9	1	2017-06-09	2017-06-17	9	2	2	2	2	2	2	2	1	2
263	31		Adult	1	4/14/1986 12:00:00 AM	31.1836	6/12/2017 12:00:00 AM	6/15/2017 12:00:00 AM		2	1	6/15/2017 12:00:00 AM	0	2	0	0	0	0	0			1	Missing	0	0	0	0	0	6/15/2017 12:00:00 AM	1	0	2	1	2	1	11	1	2017-06-15	2017-06-27	13	1	2	2	2	2	2	2	1	2
264	19		barman	0	8/24/1997 12:00:00 AM	19.8219	6/15/2017 12:00:00 AM	6/18/2017 12:00:00 AM		2	1	6/18/2017 12:00:00 AM	4	2	1	1	Missing	Missing	Missing			Missing	Missing	0	0	0	0	0	6/18/2017 12:00:00 AM	1	0	1	1	2	1	9	1	2017-06-22	2017-06-28	7	1	2	2	2	2	2	2	2	2
265	30		barman	0	5/24/1987 12:00:00 AM	30.0521	6/4/2017 12:00:00 AM	6/4/2017 12:00:00 AM		2	1	6/4/2017 12:00:00 AM	0	2	1	1	Missing	Missing	Missing			Missing	Missing	0	0	0	0	0	6/4/2017 12:00:00 AM	1	0	1	1	2	1	11	1	2017-06-04	2017-06-14	11	1	2	2	2	2	2	2	1	2
266	11	0	school	1	5/3/2006 12:00:00 AM	11.2411	7/27/2017 12:00:00 AM	7/30/2017 12:00:00 AM		2	1	7/30/2017 12:00:00 AM	0	2	1	1	Missing	Missing	Missing			Missing	Missing	0	0	0	0	0	7/30/2017 12:00:00 AM	1	0	1	1	2	1	11	1	2017-07-30	2017-08-04	6	1	1	2	2	2	2	2	1	2
267	7	0	school	1	11/15/2009 12:00:00 AM	7.74247	8/11/2017 12:00:00 AM	8/13/2017 12:00:00 AM		2	1	8/13/2017 12:00:00 AM	1	2	1	1	Missing	Missing	Missing			Missing	Missing	0	0	0	0	0	8/13/2017 12:00:00 AM	1	0	1	1	2	1	9	1	2017-08-14	2017-08-20	7	1	2	2	2	2	2	2	1	2
268	11	0	school	1	7/23/2006 12:00:00 AM	11.0356	8/2/2017 12:00:00 AM	8/3/2017 12:00:00 AM		2	1	8/4/2017 12:00:00 AM	-1	1	1	1	Missing	Missing	Missing			Missing	Missing	0	0	0	0	0	8/4/2017 12:00:00 AM	1	0	1	1	2	1	14	1	2017-08-03	2017-08-11	9	2	2	2	2	2	2	2	1	2
269	16	0	school	1	9/29/2000 12:00:00 AM	16.7425	6/23/2017 12:00:00 AM	6/25/2017 12:00:00 AM		2	1	6/25/2017 12:00:00 AM	1	2	1	1	Missing	Missing	Missing			Missing	Missing	0	0	0	0	0	6/25/2017 12:00:00 AM	1	0	1	1	2	1	8	1	2017-06-26	2017-07-03	8	2	2	2	1	2	2	2	1	2
270	55		Adult	0	9/11/1961 12:00:00 AM	55.7808	6/9/2017 12:00:00 AM	6/12/2017 12:00:00 AM		2	1	6/13/2017 12:00:00 AM			0	0	0	0	0			1	Missing	0	0	0	0	0	6/13/2017 12:00:00 AM	1	0	2	1	2	1	6	0	Missing	Missing	#VALUE!	2	1	2	2	2	2	2	1	2
271	16		student	0	3/5/2001 12:00:00 AM	16.2822	6/12/2017 12:00:00 AM	6/14/2017 12:00:00 AM		2	1	6/14/2017 12:00:00 AM	0	2	0	0	0	0	1		1	Missing	Missing	0	0	0	0	0	6/14/2017 12:00:00 AM	1	0	6	2	2	1	5	1	2017-06-14	2017-06-23	10	1	2	2	2	2	2	2	1	2
272	1		NO	0	4/29/2016 12:00:00 AM	1.13973	6/19/2017 12:00:00 AM	6/19/2017 12:00:00 AM		2	1	2017-06-20	0	2	0	0	0	0	0			1	Missing	0	0	0	0	0	2017-06-20	1	0	2	1	2	1	7	1	2017-06-20	2017-06-22	3	2	2	2	2	2	2	2	2	2
273	28		Adult	1	8/25/1988 12:00:00 AM	28.9178	7/19/2017 12:00:00 AM	7/21/2017 12:00:00 AM		2	1	7/21/2017 12:00:00 AM	0	2	0	0	0	0	0			1	Missing	0	0	0	0	0	7/21/2017 12:00:00 AM	1	0	2	1	2	1	11	1	2017-07-21	2017-07-31	11	2	1	2	1	1	2	2	1	2
274	14	0	school	1	12/12/2002 12:00:00 AM	14.5178	6/15/2017 12:00:00 AM	6/17/2017 12:00:00 AM		2	1	6/17/2017 12:00:00 AM	-1	1	1	1	Missing	Missing	Missing			Missing	Missing	0	0	0	0	0	6/17/2017 12:00:00 AM	1	0	1	1	2	1	11	1	2017-06-16	2017-06-26	11	1	2	2	2	2	2	2	1	2
275	11	0	school	1	8/3/2006 12:00:00 AM	11.0082	8/3/2017 12:00:00 AM	8/5/2017 12:00:00 AM		2	1	8/5/2017 12:00:00 AM	1	2	1	1	Missing	Missing	Missing			Missing	Missing	0	0	0	0	0	8/5/2017 12:00:00 AM	1	0	1	1	2	1	10	1	2017-08-06	2017-08-13	8	1	2	2	2	2	2	2	1	2
276	18		student	0	11/16/1998 12:00:00 AM	18.6027	6/19/2017 12:00:00 AM	6/20/2017 12:00:00 AM		2	1	6/20/2017 12:00:00 AM			1	1	Missing	Missing	Missing			Missing	Missing	0	0	0	0	0	6/20/2017 12:00:00 AM	1	0	1	1	2	1	9	1	Missing	Missing	#VALUE!	1	2	2	2	2	2	2	1	2
277	11	0	school	0	1/4/2006 12:00:00 AM	11.5589	7/24/2017 12:00:00 AM	7/25/2017 12:00:00 AM		2	1	7/25/2017 12:00:00 AM	0	2	1	1	Missing	Missing	Missing			Missing	Missing	0	0	0	0	0	7/25/2017 12:00:00 AM	1	0	1	1	2	1	11	1	2017-07-25	2017-08-02	9	2	1	2	2	2	2	2	1	2
278	13	0	school	0	8/4/2003 12:00:00 AM	13.9233	7/3/2017 12:00:00 AM	7/5/2017 12:00:00 AM		2	1	7/5/2017 12:00:00 AM	0	2	1	1	Missing	Missing	Missing			Missing	Missing	0	0	0	0	0	7/5/2017 12:00:00 AM	1	0	1	1	2	1	10	1	2017-07-05	2017-07-12	8	1	2	2	2	2	2	2	1	2
279	8	0	school	1	12/1/2008 12:00:00 AM	8.58082	6/29/2017 12:00:00 AM	7/1/2017 12:00:00 AM		2	1	7/1/2017 12:00:00 AM	0	2	1	1	Missing	Missing	Missing			Missing	Missing	0	0	0	0	0	7/1/2017 12:00:00 AM	1	0	1	1	2	1	10	1	2017-07-01	2017-07-08	8	1	2	2	2	2	2	2	1	2
280	11	0	school	0	1/30/2006 12:00:00 AM	11.4877	7/24/2017 12:00:00 AM	7/28/2017 12:00:00 AM		2	1	7/28/2017 12:00:00 AM	0	2	1	1	Missing	Missing	Missing			Missing	Missing	0	0	0	0	0	7/28/2017 12:00:00 AM	1	0	1	1	2	1	11	1	2017-07-28	2017-08-05	9	1	2	2	2	2	2	2	1	2
281	5		DCI	1	6/11/2012 12:00:00 AM	5.00548	6/12/2017 12:00:00 AM	6/13/2017 12:00:00 AM		2	1	6/13/2017 12:00:00 AM	0	2	1	1	Missing	Missing	Missing			Missing	Missing	0	0	0	0	0	6/13/2017 12:00:00 AM	1	0	1	1	2	1	9	1	2017-06-13	2017-06-30	18	2	2	2	2	2	2	2	1	2
282	10	0	school	1	12/26/2006 12:00:00 AM	10.5397	7/8/2017 12:00:00 AM	7/10/2017 12:00:00 AM		2	1	7/11/2017 12:00:00 AM	-1	1	1	1	Missing	Missing	Missing			Missing	Missing	0	0	0	0	0	7/11/2017 12:00:00 AM	1	0	1	1	2	1	11	1	2017-07-10	2017-07-15	6	1	2	2	2	2	2	2	1	2
283	4		DCI	1	8/13/2012 12:00:00 AM	4.84384	6/16/2017 12:00:00 AM	6/17/2017 12:00:00 AM		2	1	6/17/2017 12:00:00 AM	0	2	1	1	Missing	Missing	Missing			Missing	Missing	0	0	0	0	0	6/17/2017 12:00:00 AM	1	0	1	1	2	1	11	1	2017-06-17	2017-06-24	8	1	2	2	2	2	2	2	1	2
284	9	0	school	1	3/2/2008 12:00:00 AM	9.30685	6/20/2017 12:00:00 AM	6/21/2017 12:00:00 AM		2	1	6/21/2017 12:00:00 AM	0	2	1	1	Missing	Missing	Missing			Missing	Missing	0	0	0	0	0	6/21/2017 12:00:00 AM	1	0	1	1	2	1	10	1	2017-06-21	2017-06-26	6	2	2	2	2	2	2	2	1	2
285	15	0	school	0	4/5/2002 12:00:00 AM	15.3589	8/10/2017 12:00:00 AM	8/11/2017 12:00:00 AM		2	1	8/11/2017 12:00:00 AM	0	2	1	1	Missing	Missing	Missing			Missing	Missing	0	0	0	0	0	8/11/2017 12:00:00 AM	1	0	1	1	2	1	10	1	2017-08-11	2017-08-18	8	1	2	2	2	2	2	2	1	2
286	9	0	school	1	5/23/2008 12:00:00 AM	9.17808	7/25/2017 12:00:00 AM	7/27/2017 12:00:00 AM		2	1	7/27/2017 12:00:00 AM	0	2	1	1	Missing	Missing	Missing			Missing	Missing	0	0	0	0	0	7/27/2017 12:00:00 AM	1	0	1	1	2	1		1	2017-07-27	2017-08-03	8	1	2	2	2	2	2	2	1	2
287	14	0	school	1	2/8/2003 12:00:00 AM	14.5151	8/11/2017 12:00:00 AM	8/14/2017 12:00:00 AM		2	1	8/14/2017 12:00:00 AM	0	2	1	1	Missing	Missing	Missing			Missing	Missing	0	0	0	0	0	8/14/2017 12:00:00 AM	1	0	1	1	2	1	11	1	2017-08-14	2017-08-21	8	1	2	2	2	2	2	2	1	2
288	13	0	school	1	4/4/2004 12:00:00 AM	13.2274	6/23/2017 12:00:00 AM	6/23/2017 12:00:00 AM		2	1	6/23/2017 12:00:00 AM	0	2	1	1	Missing	Missing	Missing			Missing	Missing	0	0	0	0	0	6/23/2017 12:00:00 AM	1	0	1	1	2	1	11	1	2017-06-23	2017-06-30	8	1	1	2	2	2	2	2	1	2
289	8	0	school	1	8/7/2008 12:00:00 AM	8.88767	6/25/2017 12:00:00 AM	6/30/2017 12:00:00 AM		2	1	6/30/2017 12:00:00 AM	0	2	1	1	Missing	Missing	Missing			Missing	Missing	0	0	0	0	0	6/30/2017 12:00:00 AM	1	0	1	1	2	1	9	1	2017-06-30	2017-07-01	2	1	2	2	2	2	2	2	1	2
290	10	0	school	1	4/12/2007 12:00:00 AM	10.2521	7/10/2017 12:00:00 AM	7/11/2017 12:00:00 AM		2	1	7/11/2017 12:00:00 AM	0	2	1	1	Missing	Missing	Missing			Missing	Missing	0	0	0	0	0	7/11/2017 12:00:00 AM	1	0	1	1	2	1	11	1	2017-07-11	2017-07-16	6	1	2	2	2	2	2	2	1	2
291	9	0	school	1	3/26/2008 12:00:00 AM	9.26849	6/30/2017 12:00:00 AM	7/2/2017 12:00:00 AM		2	1	7/2/2017 12:00:00 AM	0	2	1	1	Missing	Missing	Missing			Missing	Missing	0	0	0	0	0	7/2/2017 12:00:00 AM	1	0	1	1	2	1	8	1	2017-07-02	2017-07-04	3	1	2	2	2	2	2	2	1	2
292	12	0	school	1	8/18/2004 12:00:00 AM	12.8712	6/29/2017 12:00:00 AM	7/1/2017 12:00:00 AM		2	1	7/1/2017 12:00:00 AM	0	2	1	1	Missing	Missing	Missing			Missing	Missing	0	0	0	0	0	7/1/2017 12:00:00 AM	1	0	1	1	2	1	11	1	2017-07-01	2017-07-08	8	1	2	2	2	2	2	2	1	2
293	3		NO	1	1/31/2014 12:00:00 AM	3.4137	6/30/2017 12:00:00 AM	7/1/2017 12:00:00 AM	7/6/2017 12:00:00 AM	1	0				Missing	Missing	Missing	Missing	Missing			Missing	Missing	Missing	Missing	Missing	Missing	Missing		0	Missing	44	1	1	0		1	2017-07-02	2017-07-05	4	2	2	1	2	2	2	2	2	2
294	43		Adult	1	6/11/1974 12:00:00 AM	43.0986	7/6/2017 12:00:00 AM	7/10/2017 12:00:00 AM	7/11/2017 12:00:00 AM	1	0				Missing	Missing	Missing	Missing	Missing			Missing	Missing	Missing	Missing	Missing	Missing	Missing		0	Missing	44	1	1	0		1	2017-07-10	2017-07-11	2	2	2	1	2	2	1	1	1	2
295	62		Adult	1	3/1/1955 12:00:00 AM	62.4712	8/4/2017 12:00:00 AM	8/11/2017 12:00:00 AM	8/14/2017 12:00:00 AM	1	0				Missing	Missing	Missing	Missing	Missing			Missing	Missing	Missing	Missing	Missing	Missing	Missing		0	Missing	44	1	1	0		1	2017-08-11	Missing	#VALUE!	2	2	1	2	2	1	2	2	2
296	56		housekeeper	0	5/24/1961 12:00:00 AM	56.274	8/18/2017 12:00:00 AM	8/21/2017 12:00:00 AM	8/24/2017 12:00:00 AM	1	0				Missing	Missing	Missing	Missing	Missing			Missing	Missing	Missing	Missing	Missing	Missing	Missing		0	Missing	44	1	1	0		1	2017-08-21	Missing	#VALUE!	2	2	2	2	2	1	2	2	2
297	3		DCI	1	1/15/2014 12:00:00 AM	3.41644	6/15/2017 12:00:00 AM	6/17/2017 12:00:00 AM		2	1	2017-06-18	-1	1	0	0	0	0	0			1	Missing	0	0	0	0	0	6/18/2017 12:00:00 AM	1	1- MoraxcellaCat +HSV(SCF)	2	1	2	0		1	2017-06-17	2017-06-21	5	2	2	2	1	1	2	2	1	2
298	9	0	school	1	3/13/2008 12:00:00 AM	9.43562	8/17/2017 12:00:00 AM	8/19/2017 12:00:00 AM		2	1	8/19/2017 12:00:00 AM	0	2	1	1	Missing	Missing	Missing			Missing	Missing	0	0	0	0	0	8/19/2017 12:00:00 AM	1	0	1	1	2	1	10	1	2017-08-19	2017-08-26	8	1	2	2	2	2	2	2	1	2
299	45		unemployed	1	2/16/1972 12:00:00 AM	45.4877	8/1/2017 12:00:00 AM	8/6/2017 12:00:00 AM		2	1	8/7/2017 12:00:00 AM	-1	1	0	0	0	0	0			1	Missing	1	0	1 Pneumoniae	0	0	8/7/2017 12:00:00 AM	1	0	7	2	2	0		1	2017-08-06	2017-08-09	4	2	2	2	2	2	2	2	1	2
300	3		DCI	0	2/14/2014 12:00:00 AM	3.48767	8/10/2017 12:00:00 AM	8/11/2017 12:00:00 AM		2	1	8/11/2017 12:00:00 AM	0	2	1	0	Missing	Missing	Missing			Missing	Missing	1	1	0	0	0	8/11/2017 12:00:00 AM	1	0	5	2	2	0		1	2017-08-11	2017-08-15	5	2	2	2	1	1	2	2	1	2
301	20		convicted	1	9/1/1997 12:00:00 AM	20.0384	9/10/2017 12:00:00 AM	9/10/2017 12:00:00 AM		2	1	9/10/2017 12:00:00 AM	0	2	0	0	1	0	0			Missing	Missing	1	1	0	0	0	9/10/2017 12:00:00 AM	1	0	5	2	2	0		1	2017-09-10	2017-09-21	12	2	2	2	1	1	2	2	1	1
302	27		convicted	1	2/1/1990 12:00:00 AM	27.6274	9/11/2017 12:00:00 AM	9/13/2017 12:00:00 AM		2	1	9/13/2017 12:00:00 AM	0	2	0	0	1	0	0			Missing	Missing	1	1	0	0	0	9/13/2017 12:00:00 AM	1	0	5	2	2	0		1	2017-09-13	2017-09-25	13	2	2	2	1	1	2	2	1	2
303	0		NO	0	4/23/2017 12:00:00 AM	0.386301	9/11/2017 12:00:00 AM	9/14/2017 12:00:00 AM		2	1	9/14/2017 12:00:00 AM	0	2	0	0	0	0	1			Missing	Missing	1	0	0	0	1	9/14/2017 12:00:00 AM	1	1- S.pneumoniae (CSF positive also for S.pneumoniae PCR)	6	2	2	0		1	2017-09-14	2017-09-24	11	2	2	2	1	1	2	2	2	2
304	2		NO	1	3/4/2015 12:00:00 AM	2.15342	4/28/2017 12:00:00 AM	5/2/2017 12:00:00 AM	6/28/2017 12:00:00 AM	1	1	5/2/2017 12:00:00 AM	0	2	0	0	0	0	0	1	1	0	0	0	0	0	0	0	5/2/2017 12:00:00 AM	1	0	9	2	1	1	1	1	2017-05-02	2017-05-18	17	2	2	2	2	2	2	2	2	1
305	2		NO	1	8/3/2014 12:00:00 AM	2.93425	7/9/2017 12:00:00 AM	7/16/2017 12:00:00 AM	8/17/2017 12:00:00 AM	1	1	7/19/2017 12:00:00 AM	4	2	1	1	Missing	Missing	Missing			Missing	Missing	0	0	0	0	0	7/19/2017 12:00:00 AM	1	0	1	1	3	1	4	1	2017-07-23	2017-08-14	23	1	2	2	2	2	2	2	1	2
306	0		NO	1	9/10/2016 12:00:00 AM	0.89589	8/3/2017 12:00:00 AM	8/13/2017 12:00:00 AM	8/25/2017 12:00:00 AM	1	0				Missing	Missing	Missing	Missing	Missing			Missing	Missing	Missing	Missing	Missing	Missing	Missing		0	Missing	0	Missing	3	1	8	1	2017-08-14	2017-08-25	12	1	2	2	1	1	2	2	2	2
307	2		DCI	0	3/8/2015 12:00:00 AM	2.2411	6/3/2017 12:00:00 AM	6/3/2017 12:00:00 AM		2	1	6/3/2017 12:00:00 AM	0	2	1	1	Missing	Missing	Missing			Missing	Missing	0	0	0	0	0	6/3/2017 12:00:00 AM	1	0	1	1	2	1	5	1	2017-06-03	2017-06-10	8	1	2	2	1	1	2	2	1	2
308	0		NO	0	6/26/2016 12:00:00 AM	0.964384	6/13/2017 12:00:00 AM	6/13/2017 12:00:00 AM		2	1	6/13/2017 12:00:00 AM	0	2	0	0	0	0	0			1	Missing	0	0	0	0	0	6/13/2017 12:00:00 AM	1	0	2	1	3	1	11	1	2017-06-13	2017-06-13	1	1	2	2	1	1	2	2	1	2
309	7	0	school	0	10/31/2009 12:00:00 AM	7.65479	6/25/2017 12:00:00 AM	6/27/2017 12:00:00 AM		2	1	6/27/2017 12:00:00 AM	1	2	1	1	Missing	Missing	Missing			Missing	Missing	0	0	0	0	0	6/27/2017 12:00:00 AM	1	0	1	1	2	1	8	1	2017-06-28	2017-07-07	10	1	2	2	2	2	2	2	2	2
310	1		DCI	1	8/25/2015 12:00:00 AM	1.84932	6/30/2017 12:00:00 AM	7/3/2017 12:00:00 AM		2	1	7/3/2017 12:00:00 AM	0	2	0	0	0	0	0	0		0	0	0	0	0	0	0	7/3/2017 12:00:00 AM	1	0	99	Missing	2	1	7	1	2017-07-03	2017-07-12	10	2	2	2	1	1	2	2	1	2
311	3		DCI	1	5/28/2014 12:00:00 AM	3.10685	7/5/2017 12:00:00 AM	7/8/2017 12:00:00 AM		2	1	7/8/2017 12:00:00 AM	0	2	1	1	Missing	Missing	Missing			Missing	Missing	0	0	0	0	0	7/8/2017 12:00:00 AM	1	0	1	1	2	1	10	1	2017-07-08	2017-07-17	10	2	2	2	2	2	2	2	1	2
312	2		DCI	1	3/13/2015 12:00:00 AM	2.34521	7/16/2017 12:00:00 AM	7/18/2017 12:00:00 AM		2	1	7/18/2017 12:00:00 AM	0	2	1	1	Missing	Missing	Missing			Missing	Missing	0	0	0	0	0	7/18/2017 12:00:00 AM	1	0	1	1	2	1	1	1	2017-07-18	2017-07-25	8	1	2	2	2	2	2	2	2	2
313	14	0	school	0	5/5/2003 12:00:00 AM	14.1315	6/18/2017 12:00:00 AM	6/21/2017 12:00:00 AM		2	1	6/21/2017 12:00:00 AM	0	2	1	1	Missing	Missing	Missing			Missing	Missing	0	0	0	0	0	6/21/2017 12:00:00 AM	1	0	1	1	2	1	3	1	2017-06-21	2017-06-27	7	1	1	2	2	2	2	2	1	2
314	1		NO	1	4/14/2016 12:00:00 AM	1.23014	7/7/2017 12:00:00 AM	7/9/2017 12:00:00 AM		2	1	7/9/2017 12:00:00 AM	0	2	1	1	Missing	Missing	Missing			Missing	Missing	0	0	0	0	0	7/9/2017 12:00:00 AM	1	0	1	1	2	1	7	1	2017-07-09	2017-07-11	3	2	2	2	1	1	2	2	2	2
315	23		Adult	0	6/19/1993 12:00:00 AM	23.789	3/28/2017 12:00:00 AM	4/1/2017 12:00:00 AM		2	0	4/5/2017 12:00:00 AM	-4	1	Missing	Missing	Missing	Missing	Missing			Missing	Missing	Missing	Missing	Missing	Missing	Missing		0	Missing	0	Missing	2	1	13	1	2017-04-01	2017-04-13	13	2	1	2	2	2	2	2	1	2
316	19		student	0	5/6/1997 12:00:00 AM	19.9507	4/13/2017 12:00:00 AM	4/15/2017 12:00:00 AM		2	1	2017-04-17	-1	1	1	1	Missing	Missing	Missing			Missing	Missing	0	0	0	0	0	2017-04-17	1	0	1	1	2	1	11	1	2017-04-16	2017-04-22	7	2	2	2	2	2	2	2	1	2
317	12	0	school	1	9/16/2004 12:00:00 AM	12.9205	8/15/2017 12:00:00 AM	8/16/2017 12:00:00 AM		2	1	8/16/2017 12:00:00 AM	0	2	1	1	Missing	Missing	Missing			Missing	Missing	0	0	0	0	0	8/16/2017 12:00:00 AM	1	0	1	1	2	1	9	1	2017-08-16	2017-08-23	8	1	1	2	2	2	2	2	1	2
318	8		school	1	12/20/2008 12:00:00 AM	8.51233	6/23/2017 12:00:00 AM	6/23/2017 12:00:00 AM		2	1	6/23/2017 12:00:00 AM	0	2	0	0	0	0	0			1	Missing	0	0	0	0	0	6/23/2017 12:00:00 AM	1	0	2	1	2	1	8	1	2017-06-23	2017-06-29	7	1	2	2	2	2	2	2	1	2
319	8	0	school	1	2/12/2009 12:00:00 AM	8.47671	8/3/2017 12:00:00 AM	8/6/2017 12:00:00 AM		2	1	8/7/2017 12:00:00 AM	-1	1	1	1	Missing	Missing	Missing			Missing	Missing	0	0	0	0	0	8/7/2017 12:00:00 AM	1	0	1	1	2	1	3	1	2017-08-06	2017-08-08	3	1	2	2	2	2	2	2	2	2
320	8	0	school	0	11/23/2008 12:00:00 AM	8.70411	2017-08-05	8/6/2017 12:00:00 AM		2	1	8/6/2017 12:00:00 AM	0	2	1	1	Missing	Missing	Missing			Missing	Missing	0	0	0	0	0	8/6/2017 12:00:00 AM	1	0	1	1	2	1	11	1	2017-08-06	2017-08-13	8	1	2	2	2	2	2	2	1	2
321	7		school	0	7/14/2009 12:00:00 AM	7.98356	7/6/2017 12:00:00 AM	7/7/2017 12:00:00 AM		2	1	7/8/2017 12:00:00 AM	-1	1	0	0	0	0	0			1	Missing	0	0	0	0	0	7/8/2017 12:00:00 AM	1	0	2	1	2	1	11	1	2017-07-07	2017-07-13	7	2	2	2	2	2	2	2	1	2
322	14	0	school	1	3/25/2003 12:00:00 AM	14.3068	7/11/2017 12:00:00 AM	7/12/2017 12:00:00 AM		2	1	7/12/2017 12:00:00 AM	0	2	1	1	Missing	Missing	Missing			Missing	Missing	0	0	0	0	0	7/12/2017 12:00:00 AM	1	0	1	1	2	1	12	1	2017-07-12	2017-07-18	7	1	2	2	2	2	2	2	1	2
323	7	0	school	1	5/23/2010 12:00:00 AM	7.17534	7/24/2017 12:00:00 AM	7/26/2017 12:00:00 AM		2	1	7/26/2017 12:00:00 AM	0	2	1	1	Missing	Missing	Missing			Missing	Missing	0	0	0	0	0	7/26/2017 12:00:00 AM	1	0	1	1	2	1	15	1	2017-07-26	2017-08-08	14	1	2	2	2	2	2	2	1	2
324	10	0	school	1	4/11/2007 12:00:00 AM	10.2192	6/27/2017 12:00:00 AM	6/29/2017 12:00:00 AM		2	1	6/29/2017 12:00:00 AM	2	2	1	1	Missing	Missing	Missing			Missing	Missing	0	0	0	0	0	6/29/2017 12:00:00 AM	1	0	1	1	2	1	12	1	2017-07-01	2017-07-10	10	1	2	2	2	2	2	2	1	2
325	1		NO	1	6/30/2016 12:00:00 AM	1	6/30/2017 12:00:00 AM	7/1/2017 12:00:00 AM		2	1	7/1/2017 12:00:00 AM	0	2	1	1	Missing	Missing	Missing			Missing	Missing	0	0	0	0	0	7/1/2017 12:00:00 AM	1	0	1	1	2	1	11	1	2017-07-01	2017-07-08	8	1	2	2	2	2	2	2	1	2
326	10	0	school	0	4/30/2007 12:00:00 AM	10.1726	6/29/2017 12:00:00 AM	7/1/2017 12:00:00 AM		2	1	7/1/2017 12:00:00 AM	0	2	1	1	Missing	Missing	Missing			Missing	Missing	0	0	0	0	0	7/1/2017 12:00:00 AM	1	0	1	1	2	1	10	1	2017-07-01	2017-07-08	8	1	2	2	2	2	2	2	1	2
327	3		NO	0	2/27/2014 12:00:00 AM	3.34247	7/1/2017 12:00:00 AM	7/3/2017 12:00:00 AM		2	1	7/3/2017 12:00:00 AM			1	1	Missing	Missing	Missing			Missing	Missing	0	0	0	0	0	7/3/2017 12:00:00 AM	1	0	1	1	2	1	10	0	Missing	Missing	#VALUE!	1	2	2	2	2	2	2	1	2
328	10	0	school	0	9/21/2006 12:00:00 AM	10.8137	7/12/2017 12:00:00 AM	7/15/2017 12:00:00 AM		2	1	7/15/2017 12:00:00 AM	0	2	1	1	Missing	Missing	Missing			Missing	Missing	0	0	0	0	0	7/15/2017 12:00:00 AM	1	0	1	1	2	1	11	1	2017-07-15	2017-07-25	11	1	2	2	2	2	2	2	1	2
329	12	0	school	1	9/8/2004 12:00:00 AM	12.8575	7/15/2017 12:00:00 AM	7/17/2017 12:00:00 AM		2	1	7/17/2017 12:00:00 AM	0	2	1	1	Missing	Missing	Missing			Missing	Missing	0	0	0	0	0	7/17/2017 12:00:00 AM	1	0	1	1	2	1	6	1	2017-07-17	2017-07-23	7	1	2	2	2	2	2	2	1	2
330	9	0	school	1	8/10/2007 12:00:00 AM	9.93973	7/16/2017 12:00:00 AM	7/17/2017 12:00:00 AM		2	1	7/17/2017 12:00:00 AM	0	2	1	1	Missing	Missing	Missing			Missing	Missing	0	0	0	0	0	7/17/2017 12:00:00 AM	1	0	1	1	2	1	11	1	2017-07-17	2017-07-22	6	1	1	2	2	2	2	2	1	2
331	9	0	school	0	11/14/2007 12:00:00 AM	9.61918	6/25/2017 12:00:00 AM	6/27/2017 12:00:00 AM		2	1	6/27/2017 12:00:00 AM	0	2	1	1	Missing	Missing	Missing			Missing	Missing	0	0	0	0	0	6/27/2017 12:00:00 AM	1	0	1	1	2	1	11	1	2017-06-27	2017-07-07	11	2	2	2	2	2	2	2	1	2
332	8	0	school	1	11/26/2008 12:00:00 AM	8.68767	8/2/2017 12:00:00 AM	8/6/2017 12:00:00 AM		2	1	8/6/2017 12:00:00 AM	0	2	1	1	Missing	Missing	Missing			Missing	Missing	0	0	0	0	0	8/6/2017 12:00:00 AM	1	0	1	1	2	1	11	1	2017-08-06	2017-08-15	10	1	2	2	2	2	2	2	1	2
333	12	0	school	0	12/1/2004 12:00:00 AM	12.6904	8/7/2017 12:00:00 AM	8/9/2017 12:00:00 AM		2	1	8/9/2017 12:00:00 AM	0	2	1	1	Missing	Missing	Missing			Missing	Missing	0	0	0	0	0	8/9/2017 12:00:00 AM	1	0	1	1	2	1	10	1	2017-08-09	2017-08-16	8	1	2	2	2	2	2	2	1	2
334	8	0	school	1	9/8/2008 12:00:00 AM	8.86849	7/20/2017 12:00:00 AM	7/24/2017 12:00:00 AM		2	1	7/24/2017 12:00:00 AM	0	2	1	1	Missing	Missing	Missing			Missing	Missing	0	0	0	0	0	7/24/2017 12:00:00 AM	1	0	1	1	2	1	11	1	2017-07-24	2017-07-27	4	1	2	2	2	2	2	2	1	2
335	2		NO	1	5/24/2015 12:00:00 AM	2.05479	6/12/2017 12:00:00 AM	6/15/2017 12:00:00 AM	6/16/2017 12:00:00 AM	1	0				Missing	Missing	Missing	Missing	Missing			Missing	Missing	Missing	Missing	Missing	Missing	Missing		0	Missing	0	Missing	3	1	2	1	2017-06-15	2017-06-16	2	2	2	2	2	2	2	2	2	2
336	53		Missing	0	3/16/1964 12:00:00 AM	53.2466	6/1/2017 12:00:00 AM	6/4/2017 12:00:00 AM		2	1	6/4/2017 12:00:00 AM	0	2	0	0	0	0	0			1	Missing	1	0	1 Ozaenae	0	0	6/4/2017 12:00:00 AM	1	0	7	2	2	0		1	2017-06-04	2017-06-07	4	2	2	2	2	2	2	2	2	2
337	6	1	school	1	8/7/2011 12:00:00 AM	6.21644	10/23/2017 12:00:00 AM	10/25/2017 12:00:00 AM		2	1	10/25/2017 12:00:00 AM	0	2	1	1	Missing	Missing	Missing			Missing	Missing	0	0	0	0	0	10/25/2017 12:00:00 AM	1	0	1	1	2	1	10	1	2017-10-25	2017-11-01	8	1	2	2	1	1	2	2	2	2
338	11	1	school	1	5/25/2006 12:00:00 AM	11.4247	10/24/2017 12:00:00 AM	10/24/2017 12:00:00 AM		2	1	10/24/2017 12:00:00 AM	0	2	1	1	Missing	Missing	Missing			Missing	Missing	0	0	0	0	0	10/24/2017 12:00:00 AM	1	0	1	1	2	1	10	1	2017-10-24	2017-10-31	8	1	2	2	2	2	2	2	1	2
339	8	1	school	0	3/25/2009 12:00:00 AM	8.58356	10/22/2017 12:00:00 AM	10/24/2017 12:00:00 AM		2	1	10/24/2017 12:00:00 AM	0	2	1	1	Missing	Missing	Missing			Missing	Missing	0	0	0	0	0	10/24/2017 12:00:00 AM	1	0	1	1	2	1	10	1	2017-10-24	2017-10-30	7	1	2	1	2	2	2	2	1	2
340	10	1	school	0	2/10/2007 12:00:00 AM	10.7014	10/21/2017 12:00:00 AM	10/23/2017 12:00:00 AM		2	1	10/23/2017 12:00:00 AM	0	2	1	1	Missing	Missing	Missing			Missing	Missing	0	0	0	0	0	10/23/2017 12:00:00 AM	1	0	1	1	2	1	10	1	2017-10-23	2017-10-30	8	1	2	2	2	2	2	2	2	2
341	8	1	school	0	12/4/2008 12:00:00 AM	8.88493	10/21/2017 12:00:00 AM	10/22/2017 12:00:00 AM		2	1	10/22/2017 12:00:00 AM	0	2	1	1	Missing	Missing	Missing			Missing	Missing	0	0	0	0	0	10/22/2017 12:00:00 AM	1	0	1	1	2	1	11	1	2017-10-22	2017-11-01	11	1	2	2	2	2	2	2	1	2
342	7	1	school	1	6/22/2010 12:00:00 AM	7.32877	10/18/2017 12:00:00 AM	10/22/2017 12:00:00 AM		2	1	10/23/2017 12:00:00 AM	-1	1	1	1	Missing	Missing	Missing			Missing	Missing	0	0	0	0	0	10/23/2017 12:00:00 AM	1	0	1	1	2	1	10	1	2017-10-22	2017-10-30	9	1	1	2	1	1	2	2	1	2
343	6	1	school	0	6/6/2011 12:00:00 AM	6.40822	10/31/2017 12:00:00 AM	11/2/2017 12:00:00 AM		2	1	11/3/2017 12:00:00 AM	-1	1	1	1	Missing	Missing	Missing			Missing	Missing	0	0	0	0	0	11/3/2017 12:00:00 AM	1	0	1	1	2	1	9	1	2017-11-02	2017-11-10	9	1	2	2	2	2	2	2	1	2
344	3		DCI	1	6/23/2014 12:00:00 AM	3.37808	11/7/2017 12:00:00 AM	11/9/2017 12:00:00 AM		2	1	11/9/2017 12:00:00 AM	1	2	1	1	Missing	Missing	Missing			Missing	Missing	0	0	0	0	0	11/9/2017 12:00:00 AM	1	0	1	1	2	1	8	1	2017-11-10	2017-11-17	8	2	1	2	2	2	2	2	1	2
345	5		DCI	0	10/27/2012 12:00:00 AM	5.02466	11/4/2017 12:00:00 AM	11/5/2017 12:00:00 AM		2	1	11/5/2017 12:00:00 AM	0	2	1	1	Missing	Missing	Missing			Missing	Missing	0	0	0	0	0	11/5/2017 12:00:00 AM	1	0	1	1	2	1	10	1	2017-11-05	2017-11-14	10	1	2	2	2	2	2	2	1	2
346	6	1	school	0	9/21/2011 12:00:00 AM	6.13973	11/9/2017 12:00:00 AM	11/11/2017 12:00:00 AM		2	1	11/11/2017 12:00:00 AM	0	2	1	1	Missing	Missing	Missing			Missing	Missing	0	0	0	0	0	11/11/2017 12:00:00 AM	1	0	1	1	2	1	10	1	2017-11-11	2017-11-18	8	1	2	2	2	2	2	2	1	2
347	14	1	school	0	10/1/2003 12:00:00 AM	14.1342	11/15/2017 12:00:00 AM	11/18/2017 12:00:00 AM		2	1	11/18/2017 12:00:00 AM	0	2	1	1	Missing	Missing	Missing			Missing	Missing	0	0	0	0	0	11/18/2017 12:00:00 AM	1	0	1	1	2	1	10	1	2017-11-18	2017-11-24	7	1	2	2	2	2	2	2	1	2
348	6	1	school	0	11/15/2010 12:00:00 AM	6.96438	10/31/2017 12:00:00 AM	11/1/2017 12:00:00 AM		2	1	11/1/2017 12:00:00 AM	0	2	1	1	Missing	Missing	Missing			Missing	Missing	0	0	0	0	0	11/1/2017 12:00:00 AM	1	0	1	1	2	1	10	1	2017-11-01	2017-11-10	10	2	2	2	2	2	2	2	1	2
349	8	1	school	0	12/15/2008 12:00:00 AM	8.88219	10/31/2017 12:00:00 AM	10/31/2017 12:00:00 AM		2	1	10/31/2017 12:00:00 AM	0	2	1	1	Missing	Missing	Missing			Missing	Missing	0	0	0	0	0	10/31/2017 12:00:00 AM	1	0	1	1	2	1	10	1	2017-10-31	2017-11-07	8	1	2	2	2	2	2	2	2	2
350	9	1	school	0	3/18/2008 12:00:00 AM	9.60548	10/23/2017 12:00:00 AM	10/26/2017 12:00:00 AM		2	1	10/26/2017 12:00:00 AM	0	2	1	1	Missing	Missing	Missing			Missing	Missing	0	0	0	0	0	10/26/2017 12:00:00 AM	1	0	1	1	2	1	9	1	2017-10-26	2017-11-03	9	2	2	2	2	2	2	2	1	2
351	6	1	school	1	3/11/2011 12:00:00 AM	6.63836	10/28/2017 12:00:00 AM	10/28/2017 12:00:00 AM		2	1	10/28/2017 12:00:00 AM	0	2	1	1	Missing	Missing	Missing			Missing	Missing	0	0	0	0	0	10/28/2017 12:00:00 AM	1	0	1	1	2	1	10	1	2017-10-28	2017-11-06	10	1	2	2	2	2	2	2	1	2
352	6	1	school	1	3/11/2011 12:00:00 AM	6.63288	10/26/2017 12:00:00 AM	10/30/2017 12:00:00 AM		2	1	10/30/2017 12:00:00 AM	0	2	1	1	Missing	Missing	Missing			Missing	Missing	0	0	0	0	0	10/30/2017 12:00:00 AM	1	0	1	1	2	1	5	1	2017-10-30	2017-11-06	8	1	2	2	1	1	2	2	1	2
353	6		school	1	11/25/2010 12:00:00 AM	6.65205	7/19/2017 12:00:00 AM	7/21/2017 12:00:00 AM		2	1	7/21/2017 12:00:00 AM	0	2	0	0	0	0	1		1	Missing	Missing	0	0	0	0	0	7/21/2017 12:00:00 AM	1	0	6	2	2	1	11	1	2017-07-21	2017-07-29	9	1	2	2	2	2	2	2	2	2
354	11	0	school	1	9/19/2005 12:00:00 AM	11.9205	8/18/2017 12:00:00 AM	8/20/2017 12:00:00 AM		2	1	8/20/2017 12:00:00 AM	0	2	1	1	Missing	Missing	Missing			Missing	Missing	0	0	0	0	0	8/20/2017 12:00:00 AM	1	0	1	1	2	1	9	1	2017-08-20	2017-08-27	8	2	2	2	2	2	2	2	2	2
355	10		school	1	10/11/2006 12:00:00 AM	10.8192	8/3/2017 12:00:00 AM	8/5/2017 12:00:00 AM		2	0	8/5/2017 12:00:00 AM	0	2	Missing	Missing	Missing	Missing	Missing			Missing	Missing	Missing	Missing	Missing	Missing	Missing		0	Missing	0	Missing	2	1	10	1	2017-08-05	2017-08-11	7	1	2	2	2	2	2	2	2	2
356	10	0	school	0	3/19/2007 12:00:00 AM	10.4301	8/20/2017 12:00:00 AM	8/21/2017 12:00:00 AM		2	1	8/22/2017 12:00:00 AM	-1	1	1	1	Missing	Missing	Missing			Missing	Missing	0	0	0	0	0	8/22/2017 12:00:00 AM	1	0	1	1	2	1	10	1	2017-08-21	2017-08-28	8	2	2	2	2	2	2	2	1	2
357	5		NO	1	11/24/2011 12:00:00 AM	5.72603	8/14/2017 12:00:00 AM	8/16/2017 12:00:00 AM		2	1	8/16/2017 12:00:00 AM	0	2	1	1	Missing	Missing	Missing			Missing	Missing	0	0	0	0	0	8/16/2017 12:00:00 AM	1	0	1	1	2	1	11	1	2017-08-16	2017-08-23	8	1	2	2	2	2	2	2	1	2
358	9		school	1	7/6/2008 12:00:00 AM	9.09589	8/8/2017 12:00:00 AM	8/15/2017 12:00:00 AM		2	1	8/15/2017 12:00:00 AM	0	2	0	0	0	0	0			1	Missing	0	0	0	0	0	8/15/2017 12:00:00 AM	1	0	2	1	2	1	13	1	2017-08-15	2017-08-28	14	1	2	2	2	2	2	2	1	2
359	10	0	school	0	6/16/2007 12:00:00 AM	10.1123	7/24/2017 12:00:00 AM	7/26/2017 12:00:00 AM		2	1	7/26/2017 12:00:00 AM	0	2	1	1	Missing	Missing	Missing			Missing	Missing	0	0	0	0	0	7/26/2017 12:00:00 AM	1	0	1	1	2	1	10	1	2017-07-26	2017-08-02	8	1	2	2	2	2	2	2	1	2
360	13	0	school	0	2/15/2004 12:00:00 AM	13.5096	8/16/2017 12:00:00 AM	8/17/2017 12:00:00 AM		2	1	8/17/2017 12:00:00 AM	0	2	1	1	Missing	Missing	Missing			Missing	Missing	0	0	0	0	0	8/17/2017 12:00:00 AM	1	0	1	1	2	1	10	1	2017-08-17	2017-08-24	8	1	2	2	2	2	2	2	1	2
361	16	0	school	1	6/29/2001 12:00:00 AM	16.1425	8/16/2017 12:00:00 AM	8/17/2017 12:00:00 AM		2	1	8/17/2017 12:00:00 AM	0	2	1	1	Missing	Missing	Missing			Missing	Missing	0	0	0	0	0	8/17/2017 12:00:00 AM	1	0	1	1	2	1	10	1	2017-08-17	2017-08-26	10	1	2	2	2	2	2	2	1	2
362	7	0	school	1	3/8/2010 12:00:00 AM	7.44932	8/17/2017 12:00:00 AM	8/19/2017 12:00:00 AM		2	1	8/19/2017 12:00:00 AM	0	2	1	1	Missing	Missing	Missing			Missing	Missing	0	0	0	0	0	8/19/2017 12:00:00 AM	1	0	1	1	2	1	10	1	2017-08-19	2017-08-26	8	1	2	2	2	2	2	2	1	2
363	12	0	school	0	8/12/2005 12:00:00 AM	12.0356	8/22/2017 12:00:00 AM	8/22/2017 12:00:00 AM		2	1	8/22/2017 12:00:00 AM	0	2	1	1	Missing	Missing	Missing			Missing	Missing	0	0	0	0	0	8/22/2017 12:00:00 AM	1	0	1	1	2	1	8	1	2017-08-22	2017-08-29	8	1	2	2	2	2	2	2	1	2
364	10	0	school	1	3/14/2007 12:00:00 AM	10.4493	8/22/2017 12:00:00 AM	8/22/2017 12:00:00 AM		2	1	8/22/2017 12:00:00 AM	0	2	1	1	Missing	Missing	Missing			Missing	Missing	0	0	0	0	0	8/22/2017 12:00:00 AM	1	0	1	1	2	1	11	1	2017-08-22	2017-09-01	11	1	2	2	2	2	2	2	1	2
365	3		NO	0	4/4/2014 12:00:00 AM	3.3863	8/22/2017 12:00:00 AM	8/25/2017 12:00:00 AM		2	1				1	1	Missing	Missing	Missing			Missing	Missing	0	0	0	0	0		1	0	1	1	2	1	10	1	2017-08-25	2017-09-03	10	1	2	2	2	2	2	2	2	2
366	10	0	school	1	9/1/2006 12:00:00 AM	10.989	8/25/2017 12:00:00 AM	8/28/2017 12:00:00 AM		2	1	8/28/2017 12:00:00 AM	0	2	1	1	Missing	Missing	Missing			Missing	Missing	0	0	0	0	0	8/28/2017 12:00:00 AM	1	0	1	1	2	1	8	1	2017-08-28	2017-09-04	8	1	2	2	2	2	2	2	1	2
367	5		DCI	0	4/10/2012 12:00:00 AM	5.42192	9/10/2017 12:00:00 AM	9/14/2017 12:00:00 AM		2	1	9/14/2017 12:00:00 AM	0	2	1	1	Missing	Missing	Missing			Missing	Missing	0	0	0	0	0	9/14/2017 12:00:00 AM	1	0	1	1	2	1	12	1	2017-09-14	2017-09-26	13	1	2	2	2	2	2	2	2	2
368	4		NO	1	4/5/2013 12:00:00 AM	4.45205	2017-09-16	9/18/2017 12:00:00 AM		2	1	2017-09-21	-3	1	0	0	0	0	0	0		0	0	Missing	Missing	Missing	Missing	Missing		0	Missing	99	Missing	2	1	11	1	2017-09-18	2017-09-28	11	1	2	2	2	2	2	2	1	2
369	2		DCI	1	8/28/2015 12:00:00 AM	2.0411	9/11/2017 12:00:00 AM	9/11/2017 12:00:00 AM		2	1	9/11/2017 12:00:00 AM	0	2	0	0	0	0	0	0		0	0	Missing	Missing	Missing	Missing	Missing		0	Missing	99	Missing	3	1	9	1	2017-09-11	2017-09-13	3	2	2	2	2	2	1	2	2	2
370	12	0	school	1	9/2/2005 12:00:00 AM	12.011	9/3/2017 12:00:00 AM	9/3/2017 12:00:00 AM		2	1	9/3/2017 12:00:00 AM	0	2	1	1	Missing	Missing	Missing			Missing	Missing	0	0	0	0	0	9/3/2017 12:00:00 AM	1	0	1	1	2	1	9	1	2017-09-03	2017-09-08	6	1	2	2	2	2	2	2	1	2
371	4		DCI	1	12/30/2012 12:00:00 AM	4.66027	8/27/2017 12:00:00 AM	8/29/2017 12:00:00 AM		2	1	8/29/2017 12:00:00 AM	0	2	1	1	Missing	Missing	Missing			Missing	Missing	0	0	0	0	0	8/29/2017 12:00:00 AM	1	0	1	1	2	1	8	1	2017-08-29	2017-09-04	7	1	2	2	2	2	2	2	1	2
372	12	0	school	0	8/7/2005 12:00:00 AM	12.0986	9/9/2017 12:00:00 AM	9/9/2017 12:00:00 AM		2	1	9/9/2017 12:00:00 AM	0	2	1	1	Missing	Missing	Missing			Missing	Missing	0	0	0	0	0	9/9/2017 12:00:00 AM	1	0	1	1	2	1	3	1	2017-09-09	2017-09-16	8	1	2	2	2	2	2	2	1	2
373	7	0	school	1	4/14/2010 12:00:00 AM	7.40274	9/6/2017 12:00:00 AM	9/6/2017 12:00:00 AM		2	1	9/6/2017 12:00:00 AM			1	1	Missing	Missing	Missing			Missing	Missing	0	0	0	0	0	9/6/2017 12:00:00 AM	1	0	1	1	2	1	2	0	Missing	Missing	#VALUE!	1	2	2	2	2	2	2	2	2
374	15		student	1	10/24/2001 12:00:00 AM	15.8685	9/2/2017 12:00:00 AM	9/4/2017 12:00:00 AM		2	1	9/4/2017 12:00:00 AM	0	2	1	1	Missing	Missing	Missing			Missing	Missing	0	0	0	0	0	9/4/2017 12:00:00 AM	1	0	1	1	2	1	9	1	2017-09-04	2017-09-09	6	2	2	2	2	2	2	2	1	2
375	12		school	0	5/5/2005 12:00:00 AM	12.3342	9/1/2017 12:00:00 AM	9/3/2017 12:00:00 AM		2	1	9/3/2017 12:00:00 AM	0	2	0	0	0	0	0			1	Missing	0	0	0	0	0	9/3/2017 12:00:00 AM	1	0	2	1	2	1	4	1	2017-09-03	2017-09-06	4	2	2	2	2	2	2	2	1	2
376	10	0	school	1	2006-09-08	10.9945	9/3/2017 12:00:00 AM	9/3/2017 12:00:00 AM		2	1	9/3/2017 12:00:00 AM	3	2	1	1	Missing	Missing	Missing			Missing	Missing	0	0	0	0	0	9/3/2017 12:00:00 AM	1	0	1	1	2	1	3	1	2017-09-06	2017-09-06	1	1	2	2	2	2	2	2	1	2
377	0		NO	1	5/16/2017 12:00:00 AM	0.29863	9/2/2017 12:00:00 AM	9/2/2017 12:00:00 AM		2	1	9/2/2017 12:00:00 AM	0	2	1	1	Missing	Missing	Missing			Missing	Missing	0	0	0	0	0	9/2/2017 12:00:00 AM	1	0	1	1	2	1	4	1	2017-09-02	2017-09-08	7	1	2	2	2	2	2	2	1	2
378	10	0	school	1	12/10/2006 12:00:00 AM	10.7288	8/30/2017 12:00:00 AM	9/1/2017 12:00:00 AM		2	1	9/1/2017 12:00:00 AM	0	2	1	1	Missing	Missing	Missing			Missing	Missing	0	0	0	0	0	9/1/2017 12:00:00 AM	1	0	1	1	2	1	6	1	2017-09-01	2017-09-07	7	1	2	2	2	2	2	2	1	2
379	4		DCI	1	5/5/2013 12:00:00 AM	4.32055	8/29/2017 12:00:00 AM	8/29/2017 12:00:00 AM		2	1	8/31/2017 12:00:00 AM	-2	1	0	0	0	0	0			1	Missing	0	0	0	0	0	8/31/2017 12:00:00 AM	1	0	2	1	3	1	4	1	2017-08-29	2017-09-04	7	2	2	2	2	2	2	1	2	2
380	22		officeWorker	0	8/7/1995 12:00:00 AM	22.074	8/28/2017 12:00:00 AM	8/29/2017 12:00:00 AM		2	1	8/29/2017 12:00:00 AM	0	2	1	1	Missing	Missing	Missing	M		Missing	Missing	0	0	0	0	0	8/29/2017 12:00:00 AM	1	0	1	1	2	1	6	1	2017-08-29	2017-09-04	7	1	2	2	2	2	2	2	1	2
381	7	0	school	1	2/1/2010 12:00:00 AM	7.5726	8/27/2017 12:00:00 AM	8/29/2017 12:00:00 AM		2	1	8/29/2017 12:00:00 AM	0	2	1	1	Missing	Missing	Missing			Missing	Missing	0	0	0	0	0	8/29/2017 12:00:00 AM	1	0	1	1	2	1	7	1	2017-08-29	2017-09-03	6	1	2	2	2	2	2	2	1	2
382	41		officeWorker	1	9/4/1976 12:00:00 AM	41.0082	8/28/2017 12:00:00 AM	8/28/2017 12:00:00 AM		2	1	8/28/2017 12:00:00 AM	0	2	1	1	Missing	Missing	Missing			Missing	Missing	0	0	0	0	0	8/28/2017 12:00:00 AM	1	0	1	1	2	1	8	1	2017-08-28	2017-09-04	8	1	2	2	2	2	2	2	1	2
383	21		Adult	0	2/10/1996 12:00:00 AM	21.5425	8/21/2017 12:00:00 AM	8/24/2017 12:00:00 AM		2	1	8/24/2017 12:00:00 AM	0	2	0	0	0	0	0	0		0	0	0	0	0	0	0	8/24/2017 12:00:00 AM	1	0	99	Missing	2	1	8	1	2017-08-24	2017-08-31	8	1	2	2	2	2	2	2	1	2
384	5		DCI	1	4/8/2012 12:00:00 AM	5.37808	8/23/2017 12:00:00 AM	8/25/2017 12:00:00 AM		2	1	8/25/2017 12:00:00 AM	0	2	1	1	Missing	Missing	Missing			Missing	Missing	0	0	0	0	0	8/25/2017 12:00:00 AM	1	0	1	1	2	1	11	1	2017-08-25	2017-09-02	9	1	2	2	2	2	2	2	1	2
385	15	0	school	1	8/3/2002 12:00:00 AM	15.0712	8/25/2017 12:00:00 AM	8/25/2017 12:00:00 AM		2	1	8/25/2017 12:00:00 AM	0	2	1	1	Missing	Missing	Missing			Missing	Missing	0	0	0	0	0	8/25/2017 12:00:00 AM	1	0	1	1	2	1	11	1	2017-08-25	2017-09-01	8	1	2	2	2	2	2	2	1	2
386	6	1	school	1	12/2/2010 12:00:00 AM	6.96712	11/18/2017 12:00:00 AM	11/18/2017 12:00:00 AM		2	1	11/18/2017 12:00:00 AM	0	2	1	1	Missing	Missing	Missing			Missing	Missing	0	0	0	0	0	11/18/2017 12:00:00 AM	1	0	1	1	2	1	10	1	2017-11-18	2017-11-24	7	1	2	2	2	2	2	2	1	2
387	7	1	school	1	11/1/2010 12:00:00 AM	7.00822	11/2/2017 12:00:00 AM	11/2/2017 12:00:00 AM		2	1	11/2/2017 12:00:00 AM	0	2	1	1	Missing	Missing	Missing			Missing	Missing	0	0	0	0	0	11/2/2017 12:00:00 AM	1	0	1	1	2	1	8	1	2017-11-02	2017-11-09	8	1	2	2	2	2	2	2	1	2
388	8	1	school	1	9/21/2009 12:00:00 AM	8.16164	11/17/2017 12:00:00 AM	11/17/2017 12:00:00 AM		2	1	11/17/2017 12:00:00 AM	0	2	1	1	Missing	Missing	Missing			Missing	Missing	0	0	0	0	0	11/17/2017 12:00:00 AM	1	0	1	1	2	1	9	1	2017-11-17	2017-11-25	9	1	2	2	2	2	2	2	1	2
389	13		school	0	12/10/2003 12:00:00 AM	13.9342	11/12/2017 12:00:00 AM	11/14/2017 12:00:00 AM		2	1	11/14/2017 12:00:00 AM	0	2	0	0	0	0	0			1	Missing	0	0	0	0	0	11/14/2017 12:00:00 AM	1	0	2	1	2	1	10	1	2017-11-14	2017-11-23	10	1	2	2	2	2	2	2	1	2
390	0		NO	1	5/29/2017 12:00:00 AM	0.465753	11/15/2017 12:00:00 AM	11/16/2017 12:00:00 AM		2	1	11/16/2017 12:00:00 AM	0	2	1	1	Missing	Missing	Missing			Missing	Missing	0	0	0	0	0	11/16/2017 12:00:00 AM	1	0	1	1	2	1	10	1	2017-11-16	2017-11-22	7	1	2	2	2	2	2	2	1	2
391	4		DCI	0	8/6/2013 12:00:00 AM	4.24658	11/3/2017 12:00:00 AM	11/3/2017 12:00:00 AM		2	1	11/6/2017 12:00:00 AM	-1	1	1	1	Missing	Missing	Missing			Missing	Missing	0	0	0	0	0	11/6/2017 12:00:00 AM	1	0	1	1	2	1	10	1	2017-11-05	2017-11-12	8	1	2	2	2	2	2	2	1	2
392	0		NO	0	4/29/2017 12:00:00 AM	0.515068	11/3/2017 12:00:00 AM	11/5/2017 12:00:00 AM		2	1	11/5/2017 12:00:00 AM	0	2	1	1	Missing	Missing	Missing			Missing	Missing	0	0	0	0	0	11/5/2017 12:00:00 AM	1	0	1	1	2	1	10	1	2017-11-05	2017-11-12	8	1	2	2	2	2	2	2	1	2
393	7	1	school	0	12/23/2009 12:00:00 AM	7.87397	11/5/2017 12:00:00 AM	11/5/2017 12:00:00 AM		2	1	11/5/2017 12:00:00 AM	0	2	1	1	Missing	Missing	Missing			Missing	Missing	0	0	0	0	0	11/5/2017 12:00:00 AM	1	0	1	1	2	1	11	1	2017-11-05	2017-11-12	8	1	2	2	2	2	2	2	1	2
394	8	1	school	1	2/23/2009 12:00:00 AM	8.69589	11/2/2017 12:00:00 AM	11/2/2017 12:00:00 AM		2	1	11/2/2017 12:00:00 AM	0	2	1	1	Missing	Missing	Missing			Missing	Missing	0	0	0	0	0	11/2/2017 12:00:00 AM	1	0	1	1	2	1	11	1	2017-11-02	2017-11-09	8	1	2	2	1	1	2	2	1	2
395	13	1	school	1	5/30/2004 12:00:00 AM	13.4301	10/31/2017 12:00:00 AM	11/1/2017 12:00:00 AM		2	1	11/2/2017 12:00:00 AM	-1	1	1	1	Missing	Missing	Missing			Missing	Missing	0	0	0	0	0	11/2/2017 12:00:00 AM	1	0	1	1	2	1	11	1	2017-11-01	2017-11-08	8	1	2	2	1	1	2	2	1	2
396	0		NO	1	8/22/2017 12:00:00 AM	0.186301	10/29/2017 12:00:00 AM	10/31/2017 12:00:00 AM		2	1	10/31/2017 12:00:00 AM	0	2	1	1	Missing	Missing	Missing			Missing	Missing	0	0	0	0	0	10/31/2017 12:00:00 AM	1	0	1	1	2	1	10	1	2017-10-31	2017-11-09	10	1	2	2	1	1	2	2	1	2
397	16	1	school	1	11/20/2000 12:00:00 AM	16.8849	10/5/2017 12:00:00 AM	10/7/2017 12:00:00 AM		2	1	10/7/2017 12:00:00 AM	0	2	1	1	Missing	Missing	Missing			Missing	Missing	0	0	0	0	0	10/7/2017 12:00:00 AM	1	0	1	1	2	1	10	1	2017-10-07	2017-10-14	8	1	2	2	2	2	2	2	1	2
398	8	1	school	1	8/31/2009 12:00:00 AM	8.09041	10/1/2017 12:00:00 AM	10/3/2017 12:00:00 AM		2	1	10/3/2017 12:00:00 AM	0	2	1	1	Missing	Missing	Missing			Missing	Missing	0	0	0	0	0	10/3/2017 12:00:00 AM	1	0	1	1	2	1	10	1	2017-10-03	2017-10-10	8	1	2	2	2	2	2	2	1	2
399	11	1	school	0	1/16/2006 12:00:00 AM	11.7534	10/15/2017 12:00:00 AM	10/20/2017 12:00:00 AM		2	1	10/20/2017 12:00:00 AM	0	2	1	1	Missing	Missing	Missing			Missing	Missing	0	0	0	0	0	10/20/2017 12:00:00 AM	1	0	1	1	2	1	11	1	2017-10-20	2017-10-30	11	1	2	2	2	2	2	2	2	2
400	12	1	school	1	7/21/2005 12:00:00 AM	12.2027	9/30/2017 12:00:00 AM	10/2/2017 12:00:00 AM		2	1	10/2/2017 12:00:00 AM	0	2	1	1	Missing	Missing	Missing			Missing	Missing	0	0	0	0	0	10/2/2017 12:00:00 AM	1	0	1	1	2	1	10	1	2017-10-02	2017-10-09	8	1	2	2	2	2	2	2	1	2
401	0		NO	1	7/1/2017 12:00:00 AM	0.506849	1/2/2018 12:00:00 AM	1/4/2018 12:00:00 AM		2	1	2018-01-04	0	2	0	0	0	0	1			Missing	Missing	1	0	0	0	1	2018-01-04	1	0	6	2	3	1		1	2018-01-04	2018-01-14	11	2	1	2	1	1	2	2	2	2
402	17	1	school	0	1/30/2000 12:00:00 AM	17.8986	12/19/2017 12:00:00 AM	12/20/2017 12:00:00 AM		2	1	12/21/2017 12:00:00 AM	1	2	1	1	Missing	Missing	Missing			Missing	Missing	0	0	0	0	0	12/21/2017 12:00:00 AM	1	0	1	1	2	1	6	1	2017-12-22	2017-12-28	7	2	1	2	2	2	2	2	1	2
403	6	1	school	1	1/21/2011 12:00:00 AM	6.96438	1/6/2018 12:00:00 AM	1/8/2018 12:00:00 AM		2	1	1/8/2018 12:00:00 AM	0	2	1	1	Missing	Missing	Missing			Missing	Missing	0	0	0	0	0	1/8/2018 12:00:00 AM	1	0	1	1	2	1	10	1	2018-01-08	2018-01-15	8	1	2	2	1	1	2	2	1	2
404	8		school	1	10/5/2009 12:00:00 AM	8.26575	1/8/2018 12:00:00 AM	1/9/2018 12:00:00 AM		2	1	1/9/2018 12:00:00 AM	3	2	0	0	0	0	0			1	Missing	0	0	0	0	0	1/9/2018 12:00:00 AM	1	0	2	1	2	1	10	1	2018-01-12	2018-01-16	5	1	2	2	1	1	2	2	1	2
405	7	1	school	0	2/13/2010 12:00:00 AM	7.86849	12/25/2017 12:00:00 AM	12/26/2017 12:00:00 AM		2	1	12/26/2017 12:00:00 AM	0	2	1	1	Missing	Missing	Missing			Missing	Missing	0	0	0	0	0	12/26/2017 12:00:00 AM	1	0	1	1	2	1	9	1	2017-12-26	2018-01-01	7	2	2	2	1	1	2	2	1	2
406	19		Adult	1	11/16/1998 12:00:00 AM	19.1562	1/7/2018 12:00:00 AM	1/8/2018 12:00:00 AM		2	1	1/8/2018 12:00:00 AM	0	2	1	1	Missing	Missing	Missing			Missing	Missing	0	0	0	0	0	1/8/2018 12:00:00 AM	1	0	1	1	2	1	6	1	2018-01-08	2018-01-16	9	1	2	2	1	1	2	2	1	2
407	2		No	0	11/20/2015 12:00:00 AM	2.09315	12/23/2017 12:00:00 AM	12/26/2017 12:00:00 AM		2	1	2017-12-26	0	2	1	1	Missing	Missing	Missing			Missing	Missing	0	0	0	0	0	2017-12-26	1	0	1	1	2	1	6	1	2017-12-26	2018-01-03	9	2	1	2	2	2	2	2	1	2
408	29		housekeeper	0	1/12/1989 12:00:00 AM	29.0247	1/14/2018 12:00:00 AM	1/17/2018 12:00:00 AM		2	1	1/17/2018 12:00:00 AM	0	2	0	0	0	0	0			0	1	0	0	0	0	0	1/17/2018 12:00:00 AM	1	0	3	1	2	1	6	1	2018-01-17	2018-01-24	8	2	2	2	2	2	2	2	1	2
409	26		Adult	1	3/22/1991 12:00:00 AM	26.7836	12/26/2017 12:00:00 AM	12/28/2017 12:00:00 AM		2	1	12/28/2017 12:00:00 AM	0	2	0	0	0	0	0			1	Missing	0	0	0	0	0	12/28/2017 12:00:00 AM	1	0	2	1	2	1	5	1	2017-12-28	2018-01-03	7	2	1	2	2	2	2	2	1	2
410	2		DCI	1	3/30/2015 12:00:00 AM	2.75342	12/29/2017 12:00:00 AM	12/31/2017 12:00:00 AM		2	1	12/31/2017 12:00:00 AM	0	2	1	1	Missing	Missing	Missing			Missing	Missing	0	0	0	0	0	12/31/2017 12:00:00 AM	1	0	1	1	2	1	10	1	2017-12-31	2018-01-09	10	1	2	2	2	2	2	2	2	2
411	6	1	School	0	2011-11-20	6.10411	12/26/2017 12:00:00 AM	12/27/2017 12:00:00 AM		2	1	12/27/2017 12:00:00 AM	1	2	1	1	Missing	Missing	Missing			Missing	Missing	0	0	0	0	0	12/27/2017 12:00:00 AM	1	0	1	1	2	1	10	1	2017-12-28	2018-01-03	7	1	2	2	2	2	2	2	2	2
412	3		DCI	1	1/20/2014 12:00:00 AM	3.97808	1/11/2018 12:00:00 AM	1/13/2018 12:00:00 AM		2	1	1/13/2018 12:00:00 AM	0	2	1	1	Missing	Missing	Missing			Missing	Missing	0	0	0	0	0	1/13/2018 12:00:00 AM	1	0	1	1	2	1	11	1	2018-01-13	2018-01-20	8	1	2	2	2	2	2	2	1	2
413	4		NO	1	8/7/2013 12:00:00 AM	4.43014	1/10/2018 12:00:00 AM	1/13/2018 12:00:00 AM		2	1	1/13/2018 12:00:00 AM	0	2	1	1	Missing	Missing	Missing			Missing	Missing	0	0	0	0	0	1/13/2018 12:00:00 AM	1	0	1	1	2	1	11	1	2018-01-13	2018-01-20	8	1	2	2	2	2	2	2	1	2
414	9	1	school	0	7/21/2008 12:00:00 AM	9.47397	1/8/2018 12:00:00 AM	1/10/2018 12:00:00 AM		2	1	1/10/2018 12:00:00 AM	0	2	1	1	Missing	Missing	Missing			Missing	Missing	0	0	0	0	0	1/10/2018 12:00:00 AM	1	0	1	1	2	1	11	1	2018-01-10	2018-01-17	8	1	2	2	2	2	2	2	2	2
415	3		DCI	1	4/16/2014 12:00:00 AM	3.71233	12/31/2017 12:00:00 AM	1/2/2018 12:00:00 AM		2	1	1/2/2018 12:00:00 AM	0	2	1	1	Missing	Missing	Missing			Missing	Missing	0	0	0	0	0	1/2/2018 12:00:00 AM	1	0	1	1	2	1	9	1	2018-01-02	2018-01-10	9	1	2	2	2	2	2	2	2	2
416	5		NO	1	6/30/2012 12:00:00 AM	5.49041	12/25/2017 12:00:00 AM	12/28/2017 12:00:00 AM		2	1	12/28/2017 12:00:00 AM	0	2	1	1	Missing	Missing	Missing			Missing	Missing	0	0	0	0	0	12/28/2017 12:00:00 AM	1	0	1	1	2	1	11	1	2017-12-28	2018-01-06	10	1	2	2	2	2	2	2	2	2
417	13	1	school	1	4/1/2004 12:00:00 AM	13.8137	1/20/2018 12:00:00 AM	1/21/2018 12:00:00 AM		2	1	1/21/2018 12:00:00 AM	0	2	1	1	Missing	Missing	Missing			Missing	Missing	0	0	0	0	0	1/21/2018 12:00:00 AM	1	0	1	1	2	1	7	1	2018-01-21	2018-01-27	7	2	2	2	2	2	2	2	1	2
418	7	1	school	0	5/23/2010 12:00:00 AM	7.6274	1/5/2018 12:00:00 AM	1/6/2018 12:00:00 AM		2	1	2018-01-06	0	2	1	1	Missing	Missing	Missing			Missing	Missing	0	0	0	0	0	1/5/2018 12:00:00 AM	1	0	1	1	2	1	10	1	2018-01-06	2018-01-12	7	1	2	2	2	2	2	2	1	2
419	11		school	1	5/8/2006 12:00:00 AM	11.7096	1/19/2018 12:00:00 AM	1/23/2018 12:00:00 AM		2	1	1/23/2018 12:00:00 AM			0	0	0	0	0			0	1	0	0	0	0	0	1/23/2018 12:00:00 AM	1	0	3	1	2	1	7	0	Missing	Missing	#VALUE!	1	2	2	2	2	2	2	1	2
420	9	1	school	0	2/5/2008 12:00:00 AM	9.88767	12/23/2017 12:00:00 AM	12/25/2017 12:00:00 AM		2	1	12/25/2017 12:00:00 AM	0	2	1	1	Missing	Missing	Missing			Missing	Missing	0	0	0	0	0	12/25/2017 12:00:00 AM	1	0	1	1	2	1	11	1	2017-12-25	2017-12-29	5	1	2	2	2	2	2	2	1	2
421	4		DCI	1	1/31/2013 12:00:00 AM	4.95342	1/13/2018 12:00:00 AM	1/15/2018 12:00:00 AM		2	1	1/15/2018 12:00:00 AM	0	2	1	1	Missing	Missing	Missing			Missing	Missing	0	0	0	0	0	1/15/2018 12:00:00 AM	1	0	1	1	2	1	11	1	2018-01-15	2018-01-22	8	1	2	2	2	2	2	2	1	2
422	13		school	1	10/16/2004 12:00:00 AM	13.2521	1/13/2018 12:00:00 AM	1/16/2018 12:00:00 AM		2	1	1/16/2018 12:00:00 AM	0	2	0	0	0	0	0			0	1	0	0	0	0	0	1/16/2018 12:00:00 AM	1	0	3	1	2	1	10	1	2018-01-16	2018-01-23	8	1	2	2	2	2	2	2	1	2
423	15		student	1	7/6/2002 12:00:00 AM	15.2219	9/21/2017 12:00:00 AM	9/21/2017 12:00:00 AM		2	1	9/21/2017 12:00:00 AM	0	2	0	0	0	0	0			1	Missing	0	0	0	0	0	9/21/2017 12:00:00 AM	1	0	2	1	2	1	8	1	2017-09-21	2017-09-28	8	1	2	2	1	1	2	2	1	2
424	7	1	school	0	6/2/2010 12:00:00 AM	7.38082	10/17/2017 12:00:00 AM	10/19/2017 12:00:00 AM		2	1	10/19/2017 12:00:00 AM	0	2	1	1	Missing	Missing	Missing			Missing	Missing	0	0	0	0	0	10/19/2017 12:00:00 AM	1	0	1	1	2	1	9	1	2017-10-19	2017-10-27	9	1	2	2	2	2	2	2	2	2
425	5		DCI	0	7/10/2012 12:00:00 AM	5.27397	10/17/2017 12:00:00 AM	10/19/2017 12:00:00 AM		2	1	10/19/2017 12:00:00 AM	0	2	1	1	Missing	Missing	Missing			Missing	Missing	0	0	0	0	0	10/19/2017 12:00:00 AM	1	0	1	1	2	1	9	1	2017-10-19	2017-10-27	9	1	2	2	2	2	2	2	1	2
426	10	1	school	0	5/2/2007 12:00:00 AM	10.4849	10/23/2017 12:00:00 AM	10/27/2017 12:00:00 AM		2	1	10/27/2017 12:00:00 AM	0	2	1	1	Missing	Missing	Missing			Missing	Missing	0	0	0	0	0	10/27/2017 12:00:00 AM	1	0	1	1	2	1	10	1	2017-10-27	2017-11-03	8	1	2	2	2	2	2	2	1	2
427	9	1	school	1	2/23/2008 12:00:00 AM	9.58082	9/20/2017 12:00:00 AM	9/22/2017 12:00:00 AM		2	1	9/22/2017 12:00:00 AM	0	2	1	1	Missing	Missing	Missing			Missing	Missing	0	0	0	0	0	9/22/2017 12:00:00 AM	1	0	1	1	2	1	7	1	2017-09-22	2017-10-02	11	1	2	2	1	1	2	2	2	2
428	3		DCI	1	10/21/2013 12:00:00 AM	3.96438	10/7/2017 12:00:00 AM	10/9/2017 12:00:00 AM		2	1	10/10/2017 12:00:00 AM	-1	1	0	0	0	1	0		1	Missing	Missing	0	0	0	0	0	10/10/2017 12:00:00 AM	1	0	8	2	2	1	9	1	2017-10-09	2017-10-17	9	1	2	2	1	1	2	2	1	2
429	9	1	school	0	7/30/2008 12:00:00 AM	9.17534	9/30/2017 12:00:00 AM	10/1/2017 12:00:00 AM		2	1	10/1/2017 12:00:00 AM	0	2	1	1	Missing	Missing	Missing			Missing	Missing	0	0	0	0	0	10/1/2017 12:00:00 AM	1	0	1	1	2	1	9	1	2017-10-01	2017-10-09	9	1	2	2	1	1	2	2	1	2
430	4		DCI	1	1/27/2013 12:00:00 AM	4.78356	11/8/2017 12:00:00 AM	11/8/2017 12:00:00 AM		2	1	11/8/2017 12:00:00 AM	0	2	1	1	Missing	Missing	Missing			Missing	Missing	0	0	0	0	0	11/8/2017 12:00:00 AM	1	0	1	1	2	1	8	1	2017-11-08	2017-11-16	9	1	2	2	2	2	2	2	1	2
431	1		NO	1	1/13/2016 12:00:00 AM	1.83014	11/11/2017 12:00:00 AM	11/13/2017 12:00:00 AM		2	1	11/13/2017 12:00:00 AM	0	2	1	1	Missing	Missing	Missing			Missing	Missing	0	0	0	0	0	11/13/2017 12:00:00 AM	1	0	1	1	2	0		1	2017-11-13	2017-11-20	8	1	2	2	2	2	2	2	2	2
432	14	1	school	0	9/17/2003 12:00:00 AM	14.1397	11/3/2017 12:00:00 AM	11/3/2017 12:00:00 AM		2	1	11/3/2017 12:00:00 AM	0	2	1	1	Missing	Missing	Missing			Missing	Missing	0	0	0	0	0	11/3/2017 12:00:00 AM	1	0	1	1	2	1	7	1	2017-11-03	2017-11-09	7	1	2	2	1	1	2	2	1	2
433	3		DCI	0	1/26/2014 12:00:00 AM	3.78082	11/6/2017 12:00:00 AM	11/6/2017 12:00:00 AM		2	0				Missing	Missing	Missing	Missing	Missing			Missing	Missing	Missing	Missing	Missing	Missing	Missing		0	Missing	0	Missing	2	1	10	1	2017-11-06	2017-11-15	10	1	2	2	2	2	2	2	1	2
434	9	1	school	0	8/3/2008 12:00:00 AM	9.22466	10/22/2017 12:00:00 AM	10/27/2017 12:00:00 AM		2	1	10/27/2017 12:00:00 AM	0	2	1	1	Missing	Missing	Missing			Missing	Missing	0	0	0	0	0	10/27/2017 12:00:00 AM	1	0	1	1	2	1	11	1	2017-10-27	2017-11-06	11	1	2	2	2	2	2	2	1	2
435	1		NO	1	8/28/2016 12:00:00 AM	1.1589	10/25/2017 12:00:00 AM	10/28/2017 12:00:00 AM		2	1	10/28/2017 12:00:00 AM	0	2	0	0	0	0	0			1	Missing	0	0	0	0	0	10/28/2017 12:00:00 AM	1	0	2	1	3	1		1	2017-10-28	2017-11-06	10	1	2	2	2	2	2	2	1	2
436	3		DCI	1	2/5/2014 12:00:00 AM	3.76712	11/11/2017 12:00:00 AM	11/11/2017 12:00:00 AM		2	1	11/11/2017 12:00:00 AM	0	2	1	1	Missing	Missing	Missing			Missing	Missing	0	0	0	0	0	11/11/2017 12:00:00 AM	1	0	1	1	2	1	6	1	2017-11-11	2017-11-15	5	1	2	2	2	2	2	2	2	2
437	4		DCI	1	12/5/2012 12:00:00 AM	4.93699	11/11/2017 12:00:00 AM	11/13/2017 12:00:00 AM		2	1	11/14/2017 12:00:00 AM	-1	1	1	1	Missing	Missing	Missing			Missing	Missing	0	0	0	0	0	11/14/2017 12:00:00 AM	1	0	1	1	2	1	10	1	2017-11-13	2017-11-22	10	1	2	2	2	2	2	2	1	2
438	3		DCI	1	9/29/2013 12:00:00 AM	3.9863	9/23/2017 12:00:00 AM	9/23/2017 12:00:00 AM		2	1	9/23/2017 12:00:00 AM	0	2	1	1	Missing	Missing	Missing			Missing	Missing	0	0	0	0	0	9/23/2017 12:00:00 AM	1	0	1	1	2	1	9	1	2017-09-23	2017-10-01	9	2	2	2	2	2	2	2	2	2
439	37		Adult	0	6/21/1980 12:00:00 AM	37.3562	10/20/2017 12:00:00 AM	10/21/2017 12:00:00 AM		2	1	10/24/2017 12:00:00 AM	0	2	0	0	0	0	0			1	Missing	0	0	0	0	0	10/24/2017 12:00:00 AM	1	0	2	1	2	1	9	1	2017-10-24	2017-11-03	11	2	2	2	2	2	2	2	1	2
440	15		Missing	1	2002-01-01	15.8356	10/29/2017 12:00:00 AM	11/1/2017 12:00:00 AM		2	1	11/1/2017 12:00:00 AM	0	2	0	0	0	1	0		1	Missing	Missing	0	0	0	0	0	11/1/2017 12:00:00 AM	1	0	8	2	2	1	6	1	2017-11-01	2017-11-08	8	2	2	2	2	2	2	2	1	1
441	4		NO	1	10/11/2012 12:00:00 AM	4.86301	8/21/2017 12:00:00 AM	8/21/2017 12:00:00 AM		2	1	8/21/2017 12:00:00 AM	0	2	1	1	Missing	Missing	Missing			Missing	Missing	0	0	0	0	0	8/21/2017 12:00:00 AM	1	0	1	1	2	1	11	1	2017-08-21	2017-08-30	10	2	2	2	2	2	2	2	1	2
442	5		DCI	0	9/8/2012 12:00:00 AM	5	9/7/2017 12:00:00 AM	9/7/2017 12:00:00 AM		2	1	9/8/2017 12:00:00 AM	-1	1	1	1	Missing	Missing	Missing			Missing	Missing	0	0	0	0	0	9/8/2017 12:00:00 AM	1	0	1	1	2	1	9	1	2017-09-07	2017-09-15	9	2	2	2	2	2	2	2	1	2
443	5		NO	0	8/12/2012 12:00:00 AM	5.12603	9/26/2017 12:00:00 AM	9/27/2017 12:00:00 AM		2	1	9/27/2017 12:00:00 AM	0	2	1	1	Missing	Missing	Missing			Missing	Missing	0	0	0	0	0	9/27/2017 12:00:00 AM	1	0	1	1	2	1	9	1	2017-09-27	2017-10-05	9	2	2	2	2	2	2	2	1	2
444	5		DCI	1	12/19/2011 12:00:00 AM	5.77808	9/27/2017 12:00:00 AM	9/28/2017 12:00:00 AM		2	1	9/28/2017 12:00:00 AM	0	2	1	1	Missing	Missing	Missing			Missing	Missing	0	0	0	0	0	9/28/2017 12:00:00 AM	1	0	1	1	2	1	8	1	2017-09-28	2017-10-05	8	2	2	2	2	2	2	2	1	2
445	8	1	school	1	9/19/2009 12:00:00 AM	8.07671	10/15/2017 12:00:00 AM	10/17/2017 12:00:00 AM		2	1	10/17/2017 12:00:00 AM	0	2	1	1	Missing	Missing	Missing			Missing	Missing	0	0	0	0	0	10/17/2017 12:00:00 AM	1	0	1	1	2	1	7	1	2017-10-17	2017-10-23	7	2	2	2	2	2	2	2	1	2
446	7	1	school	1	3/29/2010 12:00:00 AM	7.61918	11/8/2017 12:00:00 AM	11/9/2017 12:00:00 AM		2	1	11/9/2017 12:00:00 AM	0	2	1	1	Missing	Missing	Missing			Missing	Missing	0	0	0	0	0	11/9/2017 12:00:00 AM	1	0	1	1	2	1	5	1	2017-11-09	2017-11-13	5	1	2	2	1	1	2	2	2	2
447	5		DCI	0	6/10/2012 12:00:00 AM	5.33973	10/11/2017 12:00:00 AM	10/12/2017 12:00:00 AM		2	1	2017-10-12	0	2	1	1	Missing	Missing	Missing			Missing	Missing	0	0	0	0	0	2017-10-12	1	0	1	1	2	1	10	1	2017-10-12	2017-10-21	10	2	2	2	2	2	2	2	1	2
448	7	1	school	0	9/19/2010 12:00:00 AM	7.18356	11/23/2017 12:00:00 AM	11/26/2017 12:00:00 AM		2	1	11/26/2017 12:00:00 AM	1	2	1	1	Missing	Missing	Missing			Missing	Missing	0	0	0	0	0	11/26/2017 12:00:00 AM	1	0	1	1	2	1	10	1	2017-11-27	2017-12-03	7	2	2	2	2	2	2	2	1	2
449	8	1	school	1	7/9/2009 12:00:00 AM	8.4411	12/15/2017 12:00:00 AM	12/17/2017 12:00:00 AM		2	1	12/17/2017 12:00:00 AM	0	2	1	1	Missing	Missing	Missing			Missing	Missing	0	0	0	0	0	12/17/2017 12:00:00 AM	1	0	1	1	2	1	9	1	2017-12-17	2017-12-24	8	2	2	2	2	2	2	2	1	2
450	3		DCI	1	12/6/2013 12:00:00 AM	3.99726	12/4/2017 12:00:00 AM	12/5/2017 12:00:00 AM		2	1	12/5/2017 12:00:00 AM	0	2	1	1	Missing	Missing	Missing			Missing	Missing	0	0	0	0	0	12/5/2017 12:00:00 AM	1	0	1	1	2	1	9	1	2017-12-05	2017-12-13	9	2	2	2	2	2	2	2	1	2
451	7		school	1	1/19/2010 12:00:00 AM	7.88219	12/5/2017 12:00:00 AM	12/7/2017 12:00:00 AM		2	1	12/7/2017 12:00:00 AM	0	2	0	0	0	0	0	0		0	0	0	0	0	0	0	12/7/2017 12:00:00 AM	1	0	99	Missing	2	1	9	1	2017-12-07	2017-12-15	9	2	2	2	2	2	2	2	1	2
452	9	1	school	0	7/7/2008 12:00:00 AM	9.41918	12/5/2017 12:00:00 AM	2017-12-07		2	1	12/7/2017 12:00:00 AM	0	2	1	1	Missing	Missing	Missing			Missing	Missing	0	0	0	0	0	12/7/2017 12:00:00 AM	1	0	1	1	2	1	9	1	2017-12-07	2017-12-14	8	2	2	2	2	2	2	2	1	2
453	9	1	school	0	12/26/2007 12:00:00 AM	9.97808	12/15/2017 12:00:00 AM	12/16/2017 12:00:00 AM		2	1	12/16/2017 12:00:00 AM	0	2	1	1	Missing	Missing	Missing			Missing	Missing	0	0	0	0	0	12/16/2017 12:00:00 AM	1	0	1	1	2	1	10	1	2017-12-16	2017-12-23	8	2	2	2	2	2	2	2	1	2
454	5		Missing	0	9/6/2012 12:00:00 AM	5.27123	12/13/2017 12:00:00 AM	12/15/2017 12:00:00 AM		2	1	12/15/2017 12:00:00 AM	0	2	1	1	Missing	Missing	Missing			Missing	Missing	0	0	0	0	0	12/15/2017 12:00:00 AM	1	0	1	1	2	1	11	1	2017-12-15	2017-12-25	11	1	2	2	2	2	2	2	2	2
455	6		school	0	8/6/2011 12:00:00 AM	6.36438	12/15/2017 12:00:00 AM	12/16/2017 12:00:00 AM		2	1	12/16/2017 12:00:00 AM	0	2	0	0	0	0	0			1	Missing	0	0	0	0	0	12/16/2017 12:00:00 AM	1	0	2	1	2	1	11	1	2017-12-16	2017-12-26	11	1	2	2	2	2	2	2	1	2
456	0		NO	1	2/11/2017 12:00:00 AM	0.772603	11/20/2017 12:00:00 AM	11/22/2017 12:00:00 AM		2	1	11/22/2017 12:00:00 AM	0	2	1	1	Missing	Missing	Missing			Missing	Missing	0	0	0	0	0		0	Missing	1	1	3	0		1	2017-11-22	2017-11-27	6	2	2	2	2	2	2	2	2	2
457	3		DCI	1	4/13/2014 12:00:00 AM	3.68767	12/19/2017 12:00:00 AM	12/20/2017 12:00:00 AM		2	1	12/20/2017 12:00:00 AM	0	2	1	1	Missing	Missing	Missing			Missing	Missing	0	0	0	0	0	12/20/2017 12:00:00 AM	1	0	1	1	2	1	8	1	2017-12-20	2017-12-28	9	1	2	2	2	2	2	2	1	2
458	2		DCI	1	1/11/2015 12:00:00 AM	2.85753	11/19/2017 12:00:00 AM	11/22/2017 12:00:00 AM		2	1	11/22/2017 12:00:00 AM	0	2	1	1	Missing	Missing	Missing			Missing	Missing	0	0	0	0	0	11/22/2017 12:00:00 AM	1	0	1	1	2	1	9	1	2017-11-22	2017-12-02	11	2	2	2	2	2	2	2	1	2
459	8	1	school	0	3/13/2009 12:00:00 AM	8.70959	11/25/2017 12:00:00 AM	11/28/2017 12:00:00 AM		2	1	11/28/2017 12:00:00 AM	0	2	1	1	Missing	Missing	Missing			Missing	Missing	0	0	0	0	0	11/28/2017 12:00:00 AM	1	0	1	1	2	1	9	1	2017-11-28	2017-12-05	8	1	2	2	1	1	2	2	1	2
460	5		DCI	0	9/10/2012 12:00:00 AM	5.23288	12/3/2017 12:00:00 AM	12/4/2017 12:00:00 AM		2	1	12/4/2017 12:00:00 AM	1	2	1	1	Missing	Missing	Missing			Missing	Missing	0	0	0	0	0	12/4/2017 12:00:00 AM	1	0	1	1	2	1	10	1	2017-12-05	2017-12-11	7	1	2	2	1	1	2	2	1	2
461	5		NO	1	10/1/2012 12:00:00 AM	5.2	12/12/2017 12:00:00 AM	12/14/2017 12:00:00 AM		2	1	12/14/2017 12:00:00 AM	1	2	1	1	Missing	Missing	Missing			Missing	Missing	0	0	0	0	0	12/14/2017 12:00:00 AM	1	0	1	1	2	1	8	1	2017-12-15	2017-12-21	7	1	2	2	1	1	2	2	1	2
462	12	1	school	0	8/24/2005 12:00:00 AM	12.3205	12/16/2017 12:00:00 AM	12/17/2017 12:00:00 AM		2	1	12/18/2017 12:00:00 AM	-1	1	1	1	Missing	Missing	Missing			Missing	Missing	0	0	0	0	0	12/18/2017 12:00:00 AM	1	0	1	1	2	1	8	1	2017-12-17	2017-12-24	8	2	2	2	2	2	2	2	1	2
463	8	1	school	1	7/9/2009 12:00:00 AM	8.37534	11/21/2017 12:00:00 AM	11/23/2017 12:00:00 AM		2	1	11/24/2017 12:00:00 AM	-1	1	1	1	Missing	Missing	Missing			Missing	Missing	0	0	0	0	0	11/24/2017 12:00:00 AM	1	0	1	1	2	1		1	2017-11-23	2017-11-30	8	1	2	2	1	1	2	2	1	2
464	11	1	school	1	12/12/2005 12:00:00 AM	11.9836	12/3/2017 12:00:00 AM	12/5/2017 12:00:00 AM		2	1	12/5/2017 12:00:00 AM	0	2	1	1	Missing	Missing	Missing			Missing	Missing	0	0	0	0	0	12/5/2017 12:00:00 AM	1	0	1	1	2	1	11	1	2017-12-05	2017-12-12	8	2	2	2	1	1	2	2	1	2
465	5		DCI	1	9/2/2012 12:00:00 AM	5.22192	11/21/2017 12:00:00 AM	11/23/2017 12:00:00 AM		2	1	11/23/2017 12:00:00 AM	0	2	1	0	Missing	Missing	Missing			Missing	Missing	1	1	0	0	0	11/23/2017 12:00:00 AM	1	0	5	2	2	1		1	2017-11-23	2017-11-29	7	1	2	2	1	1	2	2	1	2
466	3		NO	0	7/3/2014 12:00:00 AM	3.4274	12/5/2017 12:00:00 AM	12/7/2017 12:00:00 AM		2	1	12/7/2017 12:00:00 AM	0	2	0	0	0	0	0			0	1	0	0	0	0	0	12/7/2017 12:00:00 AM	1	0	3	1	2	1	10	1	2017-12-07	2017-12-13	7	1	2	2	1	1	2	2	1	2
467	2		DCI	1	12/27/2014 12:00:00 AM	2.89041	11/16/2017 12:00:00 AM	11/21/2017 12:00:00 AM		2	1	11/21/2017 12:00:00 AM	0	2	1	1	Missing	Missing	Missing			Missing	Missing	0	0	0	0	0	11/21/2017 12:00:00 AM	1	0	1	1	2	1	11	1	2017-11-21	2017-11-28	8	1	2	2	1	1	2	2	2	2
468	13	1	school	1	9/8/2004 12:00:00 AM	13.263	12/10/2017 12:00:00 AM	12/11/2017 12:00:00 AM		2	1	12/11/2017 12:00:00 AM	0	2	1	1	Missing	Missing	Missing			Missing	Missing	0	0	0	0	0	12/11/2017 12:00:00 AM	1	0	1	1	2	1	10	1	2017-12-11	2017-12-17	7	1	2	2	1	1	2	2	1	2
469	10	1	school	0	11/2/2007 12:00:00 AM	10.1123	12/10/2017 12:00:00 AM	12/12/2017 12:00:00 AM		2	1	12/12/2017 12:00:00 AM	0	2	1	1	Missing	Missing	Missing			Missing	Missing	0	0	0	0	0	12/12/2017 12:00:00 AM	1	0	1	1	2	1	10	1	2017-12-12	2017-12-18	7	1	2	2	2	2	2	2	1	2
470	4		DCI	1	6/9/2013 12:00:00 AM	4.44658	11/18/2017 12:00:00 AM	11/21/2017 12:00:00 AM		2	1	11/21/2017 12:00:00 AM	0	2	1	1	Missing	Missing	Missing			Missing	Missing	0	0	0	0	0	11/21/2017 12:00:00 AM	1	0	1	1	2	1	11	1	2017-11-21	2017-11-28	8	1	2	2	2	2	2	2	1	2
471	3		NO	1	11/5/2014 12:00:00 AM	3.04932	11/22/2017 12:00:00 AM	11/23/2017 12:00:00 AM		2	1	11/25/2017 12:00:00 AM	-2	1	1	1	Missing	Missing	Missing			Missing	Missing	0	0	0	0	0	11/25/2017 12:00:00 AM	1	0	1	1	2	1	9	1	2017-11-23	2017-12-03	11	1	2	2	2	2	2	2	1	2
472	12		school	0	5/11/2005 12:00:00 AM	12.6356	12/26/2017 12:00:00 AM	12/29/2017 12:00:00 AM	1/5/2018 12:00:00 AM	1	1	12/29/2017 12:00:00 AM	0	2	0	0	0	0	0			0	1	0	0	0	0	0	12/29/2017 12:00:00 AM	1	0	3	1	3	1	8	1	2017-12-29	2018-01-05	8	2	2	2	1	1	2	2	2	2
473	6		school	1	1/11/2011 12:00:00 AM	6.98904	1/5/2018 12:00:00 AM	1/5/2018 12:00:00 AM	1/6/2018 12:00:00 AM	1	1	1/5/2018 12:00:00 AM	0	2	0	0	1	0	0		1	Missing	1	0	0	0	0	0	1/5/2018 12:00:00 AM	1	0	5	2	3	0		1	2018-01-05	2018-01-06	2	2	2	2	2	2	2	2	1	1
474	35		Adult	0	6/11/1982 12:00:00 AM	35.5726	12/28/2017 12:00:00 AM	1/7/2018 12:00:00 AM		2	1	1/7/2018 12:00:00 AM	0	2	0	0	0	0	0			1	Missing	0	0	0	0	0	1/7/2018 12:00:00 AM	1	0	2	1	2	1	7	1	2018-01-07	2018-01-18	12	1	2	2	1	1	2	2	1	2
475	34		Adult	0	2/14/1983 12:00:00 AM	34.9534	1/19/2018 12:00:00 AM	1/21/2018 12:00:00 AM		2	1	1/21/2018 12:00:00 AM	0	2	0	0	0	0	0			1	Missing	0	0	0	0	0	1/21/2018 12:00:00 AM	1	0	2	1	2	1	2	1	2018-01-21	2018-01-28	8	2	2	2	1	1	2	2	1	2
476	6	1	school	1	2/24/2011 12:00:00 AM	6.90685	1/19/2018 12:00:00 AM	1/19/2018 12:00:00 AM		2	1	1/19/2018 12:00:00 AM	0	2	1	1	Missing	Missing	Missing			Missing	Missing	0	0	0	0	0	1/19/2018 12:00:00 AM	1	0	1	1	2	1	6	1	2018-01-19	2018-01-24	6	1	2	2	1	1	2	2	1	2
477	14		school	1	7/21/2003 12:00:00 AM	14.4301	12/21/2017 12:00:00 AM	12/28/2017 12:00:00 AM		2	1	12/28/2017 12:00:00 AM	0	2	0	0	0	0	0			0	1	0	0	0	0	0	12/28/2017 12:00:00 AM	1	0	3	1	2	0		1	2017-12-28	2018-01-08	12	2	2	2	2	2	2	2	1	2
478	11	1	school	0	9/25/2006 12:00:00 AM	11.337	1/23/2018 12:00:00 AM	1/25/2018 12:00:00 AM		2	1	1/25/2018 12:00:00 AM	0	2	1	1	Missing	Missing	Missing			Missing	Missing	0	0	0	0	0	1/25/2018 12:00:00 AM	1	0	1	1	2	1	14	1	2018-01-25	2018-02-01	8	1	2	2	2	2	2	2	1	2
479	7	1	school	0	10/27/2010 12:00:00 AM	7.23836	1/20/2018 12:00:00 AM	1/20/2018 12:00:00 AM		2	1	1/20/2018 12:00:00 AM			1	1	Missing	Missing	Missing			Missing	Missing	0	0	0	0	0	1/20/2018 12:00:00 AM	1	0	1	1	2	1	12	0	Missing	Missing	#VALUE!	1	2	2	1	1	2	2	1	2
480	6	1	school	1	3/26/2011 12:00:00 AM	6.69041	12/1/2017 12:00:00 AM	12/3/2017 12:00:00 AM		2	1	12/3/2017 12:00:00 AM	0	2	1	1	Missing	Missing	Missing			Missing	Missing	0	0	0	0	0	12/3/2017 12:00:00 AM	1	0	1	1	2	1	10	1	2017-12-03	2017-12-10	8	1	2	2	1	1	2	2	1	2
481	6	1	school	1	10/3/2011 12:00:00 AM	6.09041	2017-11-03	11/3/2017 12:00:00 AM		2	1	2017-11-03	0	2	1	1	Missing	Missing	Missing			Missing	Missing	0	0	0	0	0	2017-11-03	1	0	1	1	2	1		1	2017-11-03	2017-11-08	6	1	2	2	2	2	2	2	1	2
482	10	1	school	1	11/17/2006 12:00:00 AM	10.9452	10/25/2017 12:00:00 AM	10/26/2017 12:00:00 AM		2	1	10/26/2017 12:00:00 AM	0	2	1	1	Missing	Missing	Missing			Missing	Missing	0	0	0	0	0	10/26/2017 12:00:00 AM	1	0	1	1	2	1	8	1	2017-10-26	2017-11-02	8	1	2	2	2	2	2	2	1	2
483	0		NO	0	5/4/2017 12:00:00 AM	0.50137	11/3/2017 12:00:00 AM	11/3/2017 12:00:00 AM		2	1	11/6/2017 12:00:00 AM	-3	1	1	1	Missing	Missing	Missing			Missing	Missing	0	0	0	0	0		0	Missing	1	1	3	1		1	2017-11-03	2017-11-06	4	2	2	2	2	2	2	2	2	2
484	30		Adult	0	6/11/1987 12:00:00 AM	30.4438	11/12/2017 12:00:00 AM	11/13/2017 12:00:00 AM		2	1	2017-11-14	-1	1	0	0	0	0	0	0		0	0	0	0	0	0	0	2017-11-14	1	0	99	Missing	2	1	10	1	2017-11-13	2017-11-17	5	2	2	2	2	2	2	2	2	2
485	15		school	1	3/31/2002 12:00:00 AM	15.7534	12/27/2017 12:00:00 AM	12/28/2017 12:00:00 AM		2	1	12/28/2017 12:00:00 AM	0	2	0	0	0	0	0			0	1	0	0	0	0	0	12/28/2017 12:00:00 AM	1	0	3	1	2	0		1	2017-12-28	Missing	#VALUE!	2	2	2	2	2	2	2	1	2
486	7		school	0	10/13/2010 12:00:00 AM	7.1726	12/13/2017 12:00:00 AM	12/19/2017 12:00:00 AM		2	1	12/19/2017 12:00:00 AM	9	2	0	0	0	0	0			1	Missing	0	0	0	0	0	12/19/2017 12:00:00 AM	1	0	2	1	3	1	3	1	2017-12-28	2018-01-06	10	2	2	2	1	1	2	2	2	1
487	10		school	1	2/10/2007 12:00:00 AM	10.926	1/11/2018 12:00:00 AM	1/14/2018 12:00:00 AM		2	1	1/15/2018 12:00:00 AM	0	2	0	0	0	0	0			1	Missing	0	0	0	0	0	1/15/2018 12:00:00 AM	1	0	2	1	3	1	12	1	2018-01-15	2018-01-25	11	2	2	2	2	2	2	2	2	2
488	3		NO	0	11/6/2014 12:00:00 AM	3.15342	12/31/2017 12:00:00 AM	1/3/2018 12:00:00 AM		2	1	1/3/2018 12:00:00 AM	0	2	0	0	0	0	1		1	Missing	Missing	0	0	0	0	0	1/3/2018 12:00:00 AM	1	0	6	2	3	1		1	2018-01-03	2018-01-14	12	2	2	2	1	1	2	2	2	2
489	7		school	0	4/26/2010 12:00:00 AM	7.72877	1/15/2018 12:00:00 AM	1/19/2018 12:00:00 AM		2	1	1/20/2018 12:00:00 AM	-1	1	0	0	0	0	0			1	Missing	0	0	0	0	0	1/20/2018 12:00:00 AM	1	0	2	1	2	1	9	1	2018-01-19	2018-01-29	11	2	2	2	2	2	2	2	2	2
490	9	1	school	1	5/24/2008 12:00:00 AM	9.50685	11/23/2017 12:00:00 AM	11/24/2017 12:00:00 AM		2	1	11/24/2017 12:00:00 AM	0	2	1	1	Missing	Missing	Missing			Missing	Missing	0	0	0	0	0	11/24/2017 12:00:00 AM	1	0	1	1	2	1	10	1	2017-11-24	2017-12-04	11	2	2	2	2	2	2	2	1	2
491	2		NO	1	9/25/2015 12:00:00 AM	2.02466	10/3/2017 12:00:00 AM	10/13/2017 12:00:00 AM		2	1	10/13/2017 12:00:00 AM	0	2	0	0	0	0	0			1	Missing	0	0	0	0	0	10/13/2017 12:00:00 AM	1	0	2	1	3	1	10	1	2017-10-13	2017-10-30	18	2	2	2	1	1	1	2	2	2
492	3		DCI	1	8/14/2014 12:00:00 AM	3.20822	10/28/2017 12:00:00 AM	10/28/2017 12:00:00 AM		2	1	2017-10-30	-1	1	0	0	1	0	0			Missing	Missing	1	1	0	0	0	10/28/2017 12:00:00 AM	1	0	5	2	2	0		1	2017-10-29	2017-11-12	15	2	2	2	1	1	2	2	2	2
493	0		NO	1	6/30/2017 12:00:00 AM	0.326027	10/27/2017 12:00:00 AM	10/28/2017 12:00:00 AM		2	1	10/28/2017 12:00:00 AM	0	2	1	1	Missing	Missing	Missing			Missing	Missing	0	0	0	0	0	10/28/2017 12:00:00 AM	1	0	1	1	3	0		1	2017-10-28	2017-11-08	12	2	2	2	2	2	1	2	2	2
494	0		NO	0	5/13/2017 12:00:00 AM	0.40274	10/7/2017 12:00:00 AM	10/7/2017 12:00:00 AM		2	1	10/10/2017 12:00:00 AM	-3	1	0	0	0	0	1		1	Missing	Missing	0	0	0	0	0	10/10/2017 12:00:00 AM	1	0	6	2	3	1	3	1	2017-10-07	2017-10-15	9	2	2	2	2	2	2	2	2	2
495	9	1	school	0	11/25/2007 12:00:00 AM	9.99726	11/21/2017 12:00:00 AM	11/24/2017 12:00:00 AM		2	1	11/24/2017 12:00:00 AM	0	2	1	1	Missing	Missing	Missing			Missing	Missing	0	0	0	0	0	11/24/2017 12:00:00 AM	1	0	1	1	2	1	7	1	2017-11-24	2017-11-30	7	1	2	2	2	2	2	2	2	2
496	22		security	1	6/20/1995 12:00:00 AM	22.1096	7/24/2017 12:00:00 AM	7/29/2017 12:00:00 AM		2	1	7/29/2017 12:00:00 AM	0	2	1	1	Missing	Missing	Missing			Missing	Missing	0	0	0	0	0	7/29/2017 12:00:00 AM	1	0	1	1	2	1	7	1	2017-07-29	2017-08-07	10	1	1	1	2	2	2	2	1	2
497	16		school	1	5/22/2001 12:00:00 AM	16.211	8/3/2017 12:00:00 AM	8/8/2017 12:00:00 AM		2	1	8/8/2017 12:00:00 AM	0	2	0	0	0	0	0			1	Missing	0	0	0	0	0	8/8/2017 12:00:00 AM	1	0	2	1	2	1	8	1	2017-08-08	2017-08-11	4	2	2	2	2	2	2	2	1	2
498	19		teacher	1	12/13/1997 12:00:00 AM	19.7507	9/8/2017 12:00:00 AM	9/9/2017 12:00:00 AM		2	1	9/9/2017 12:00:00 AM	0	2	1	1	Missing	Missing	Missing			Missing	Missing	0	0	0	0	0	9/9/2017 12:00:00 AM	1	0	1	1	2	1	5	1	2017-09-09	2017-09-18	10	2	2	2	2	2	2	2	1	2
499	52		teacher	0	5/18/1965 12:00:00 AM	52.2521	8/5/2017 12:00:00 AM	8/9/2017 12:00:00 AM		2	1	8/14/2017 12:00:00 AM	-5	1	0	0	0	0	0			1	Missing	0	0	0	0	0	8/14/2017 12:00:00 AM	1	0	2	1	2	1	7	1	2017-08-09	2017-08-13	5	2	2	2	2	2	2	2	1	2
500	11	0	school	1	10/25/2005 12:00:00 AM	11.8795	9/8/2017 12:00:00 AM	9/8/2017 12:00:00 AM		2	1	9/9/2017 12:00:00 AM	0	2	1	1	Missing	Missing	Missing			Missing	Missing	0	0	0	0	0	9/9/2017 12:00:00 AM	1	0	1	1	2	1	9	1	2017-09-09	2017-09-12	4	1	2	2	2	2	2	2	1	2
501	20		Adult	1	2/6/1997 12:00:00 AM	20.5973	9/7/2017 12:00:00 AM	9/9/2017 12:00:00 AM		2	1	9/9/2017 12:00:00 AM	0	2	1	1	Missing	Missing	Missing			Missing	Missing	0	0	0	0	0	9/9/2017 12:00:00 AM	1	0	1	1	2	1	7	1	2017-09-09	2017-09-18	10	2	2	2	2	2	2	2	1	2
502	7	0	school	0	1/18/2010 12:00:00 AM	7.4274	6/21/2017 12:00:00 AM	6/21/2017 12:00:00 AM		2	1	6/21/2017 12:00:00 AM	0	2	1	1	Missing	Missing	Missing			Missing	Missing	0	0	0	0	0	6/21/2017 12:00:00 AM	1	0	1	1	2	1	9	1	2017-06-21	2017-06-28	8	1	2	2	2	2	2	2	1	2
503	6	0	school	0	12/10/2010 12:00:00 AM	6.53151	6/20/2017 12:00:00 AM	6/23/2017 12:00:00 AM		2	1	6/23/2017 12:00:00 AM	0	2	1	1	Missing	Missing	Missing			Missing	Missing	0	0	0	0	0	6/23/2017 12:00:00 AM	1	0	1	1	2	1	2	1	2017-06-23	2017-06-29	7	1	2	2	2	2	2	2	1	2
504	10	0	school	1	5/8/2007 12:00:00 AM	10.2	7/17/2017 12:00:00 AM	7/19/2017 12:00:00 AM		2	1	7/19/2017 12:00:00 AM	0	2	1	1	Missing	Missing	Missing			Missing	Missing	0	0	0	0	0	7/19/2017 12:00:00 AM	1	0	1	1	2	1	10	1	2017-07-19	2017-07-23	5	1	2	2	2	2	2	2	1	2
505	36		Adult	0	5/12/1981 12:00:00 AM	36.2575	8/5/2017 12:00:00 AM	8/11/2017 12:00:00 AM		2	1	8/11/2017 12:00:00 AM	0	2	0	0	0	0	0			1	Missing	0	0	0	0	0	8/11/2017 12:00:00 AM	1	0	2	1	2	0		1	2017-08-11	2017-08-23	13	2	2	2	1	1	2	2	2	2
506	5		NO	1	5/12/2012 12:00:00 AM	5.25479	8/12/2017 12:00:00 AM	8/14/2017 12:00:00 AM		2	1	8/14/2017 12:00:00 AM	0	2	1	1	Missing	Missing	Missing			Missing	Missing	0	0	0	0	0	8/14/2017 12:00:00 AM	1	0	1	1	2	1	10	1	2017-08-14	2017-08-23	10	2	2	2	1	1	2	2	1	2
507	7	0	school	1	12/14/2009 12:00:00 AM	7.65479	8/8/2017 12:00:00 AM	2017-08-10		2	1	8/10/2017 12:00:00 AM	0	2	1	1	Missing	Missing	Missing			Missing	Missing	0	0	0	0	0	8/10/2017 12:00:00 AM	1	0	1	1	2	1	2	1	2017-08-10	2017-08-18	9	2	2	2	2	2	2	2	1	2
508	30		Adult	1	10/26/1986 12:00:00 AM	30.8164	8/12/2017 12:00:00 AM	8/18/2017 12:00:00 AM		2	1	8/18/2017 12:00:00 AM	0	2	0	0	0	0	0			1	Missing	0	0	0	0	0	8/18/2017 12:00:00 AM	1	0	2	1	2	0		1	2017-08-18	2017-08-25	8	2	2	2	2	2	2	2	2	2
509	22		worker	1	8/4/1995 12:00:00 AM	22.0521	8/17/2017 12:00:00 AM	8/17/2017 12:00:00 AM		2	1	8/18/2017 12:00:00 AM	-1	1	1	1	Missing	Missing	Missing			Missing	Missing	0	0	0	0	0	8/18/2017 12:00:00 AM	1	0	1	1	2	0		1	2017-08-17	2017-08-28	12	2	2	2	2	2	2	2	1	2
510	13		school	1	4/29/2004 12:00:00 AM	13.3918	9/16/2017 12:00:00 AM	9/18/2017 12:00:00 AM		2	1	9/18/2017 12:00:00 AM	0	2	0	0	0	0	0			1	Missing	0	0	0	0	0	9/18/2017 12:00:00 AM	1	0	2	1	3	1	10	1	2017-09-18	2017-09-29	12	2	2	2	1	1	2	2	2	2
511	19		Adult	0	6/10/1998 12:00:00 AM	19.1479	7/29/2017 12:00:00 AM	8/3/2017 12:00:00 AM		2	1	8/3/2017 12:00:00 AM	0	2	1	1	Missing	Missing	Missing			Missing	Missing	0	0	0	0	0	8/3/2017 12:00:00 AM	1	0	1	1	2	1	4	1	2017-08-03	2017-08-05	3	2	2	2	2	2	2	2	2	2
512	6	0	School	1	2011-04-15	6.35342	8/20/2017 12:00:00 AM	8/23/2017 12:00:00 AM		2	1	8/24/2017 12:00:00 AM	0	2	1	1	Missing	Missing	Missing			Missing	Missing	0	0	0	0	0	8/24/2017 12:00:00 AM	1	0	1	1	2	1	10	1	2017-08-24	2017-09-03	11	2	2	2	2	2	2	2	1	2
513	8	1	school	0	5/7/2008 12:00:00 AM	8.9863	4/30/2017 12:00:00 AM	5/2/2017 12:00:00 AM		2	1				1	1	Missing	Missing	Missing			Missing	Missing	0	0	0	0	0		1	0	1	1	2	1	6	1	2017-05-02	2017-05-12	11	2	2	2	1	1	2	2	2	2
514	0		NO	1	10/13/2016 12:00:00 AM	0.706849	6/28/2017 12:00:00 AM	6/30/2017 12:00:00 AM		2	1	6/30/2017 12:00:00 AM	1	2	0	0	0	0	0			1	Missing	0	0	0	0	0	6/30/2017 12:00:00 AM	1	0	2	1	2	1	6	1	2017-07-01	2017-07-06	6	1	2	2	2	2	2	2	2	1
515	0		NO	1	8/7/2017 12:00:00 AM	0.19726	10/18/2017 12:00:00 AM	10/19/2017 12:00:00 AM		2	1	10/21/2017 12:00:00 AM	-2	1	1	1	Missing	Missing	Missing			Missing	Missing	0	0	0	0	0	10/21/2017 12:00:00 AM	1	0	1	1	1	1	7	1	2017-10-19	2017-11-08	21	2	2	2	2	2	2	2	2	2
516	0		NO	1	9/1/2016 12:00:00 AM	0.893151	7/24/2017 12:00:00 AM	7/25/2017 12:00:00 AM		2	1	7/27/2017 12:00:00 AM	-2	1	0	0	0	0	0			1	Missing	0	0	0	0	0	7/27/2017 12:00:00 AM	1	0	2	1	3	1	15	1	2017-07-25	2017-08-06	13	2	2	2	2	2	2	2	2	2
517	0		NO	1	1/5/2017 12:00:00 AM	0.79726	10/23/2017 12:00:00 AM	10/26/2017 12:00:00 AM		2	1	2017-10-28	-2	1	0	0	0	0	0	0		0	0	0	0	0	0	0		0	Missing	99	Missing	2	1	9	1	2017-10-26	2017-11-02	8	2	2	2	2	2	2	2	2	1
518	0		NO	0	10/24/2017 12:00:00 AM	0.20274	1/6/2018 12:00:00 AM	1/9/2018 12:00:00 AM		2	1	1/9/2018 12:00:00 AM	0	2	0	0	0	0	0			1	Missing	0	0	0	0	0		0	Missing	2	1	1	1	11	1	2018-01-09	2018-01-19	11	2	2	2	2	2	2	2	2	2
519	4		DCI	1	3/26/2013 12:00:00 AM	4.26849	7/1/2017 12:00:00 AM	7/3/2017 12:00:00 AM		2	1	7/3/2017 12:00:00 AM	0	2	0	0	1	0	0		1	Missing	Missing	0	0	0	0	0	7/3/2017 12:00:00 AM	1	0	5	2	2	1	1	1	2017-07-03	2017-07-05	3	2	2	2	2	2	2	2	2	1
520	5		NO	1	7/10/2012 12:00:00 AM	5.01644	7/15/2017 12:00:00 AM	7/17/2017 12:00:00 AM		2	1	7/17/2017 12:00:00 AM	0	2	0	0	0	0	0			1	Missing	0	0	0	0	0	7/17/2017 12:00:00 AM	1	0	2	1	2	1	6	1	2017-07-17	2017-07-20	4	1	2	2	1	1	2	2	1	2
521	13		Missing	1	7/16/2004 12:00:00 AM	13.0219	7/21/2017 12:00:00 AM	7/25/2017 12:00:00 AM		2	1	7/25/2017 12:00:00 AM	0	2	0	0	0	0	1		1	Missing	Missing	0	0	0	0	0	7/25/2017 12:00:00 AM	1	0	6	2	2	0		1	2017-07-25	2017-08-01	8	2	2	2	1	1	2	2	2	2
522	5		Missing	0	6/9/2012 12:00:00 AM	5.14247	7/30/2017 12:00:00 AM	8/1/2017 12:00:00 AM		2	1	8/1/2017 12:00:00 AM	0	2	1	1	Missing	Missing	Missing			Missing	Missing	0	0	0	0	0	8/1/2017 12:00:00 AM	1	0	1	1	2	1	7	1	2017-08-01	2017-08-07	7	2	2	2	2	2	2	2	2	2
523	5		NO	1	11/5/2011 12:00:00 AM	5.77808	8/14/2017 12:00:00 AM	8/15/2017 12:00:00 AM		2	1	8/15/2017 12:00:00 AM	1	2	1	1	Missing	Missing	Missing			Missing	Missing	0	0	0	0	0	8/15/2017 12:00:00 AM	1	0	1	1	2	1	6	1	2017-08-16	2017-08-21	6	2	2	2	2	2	2	2	1	2
524	7	0	school	0	1/28/2010 12:00:00 AM	7.57808	8/25/2017 12:00:00 AM	8/27/2017 12:00:00 AM		2	1	8/27/2017 12:00:00 AM	1	2	1	1	Missing	Missing	Missing			Missing	Missing	0	0	0	0	0	8/27/2017 12:00:00 AM	1	0	1	1	2	1	9	1	2017-08-28	2017-09-06	10	2	2	2	2	2	2	2	1	2
525	6	0	School	0	2011-06-05	6.23014	8/26/2017 12:00:00 AM	8/28/2017 12:00:00 AM		2	1	8/28/2017 12:00:00 AM	0	2	1	1	Missing	Missing	Missing			Missing	Missing	0	0	0	0	0	8/28/2017 12:00:00 AM	1	0	1	1	2	1	8	1	2017-08-28	2017-09-06	10	2	2	2	2	2	2	2	2	2
526	10	0	school	0	8/25/2007 12:00:00 AM	10.0329	9/3/2017 12:00:00 AM	9/5/2017 12:00:00 AM		2	1	9/5/2017 12:00:00 AM	0	2	1	1	Missing	Missing	Missing			Missing	Missing	0	0	0	0	0	9/5/2017 12:00:00 AM	1	0	1	1	2	0		1	2017-09-05	2017-09-14	10	2	2	2	1	1	2	2	1	2
527	5		NO	0	12/7/2011 12:00:00 AM	5.79178	9/20/2017 12:00:00 AM	9/21/2017 12:00:00 AM		2	1	9/21/2017 12:00:00 AM	0	2	1	1	Missing	Missing	Missing			Missing	Missing	0	0	0	0	0	9/21/2017 12:00:00 AM	1	0	1	1	2	0		1	2017-09-21	2017-10-04	14	2	2	2	1	1	2	2	1	2
528	2		DCI	1	12/6/2014 12:00:00 AM	2.72603	8/27/2017 12:00:00 AM	8/29/2017 12:00:00 AM		2	1	8/29/2017 12:00:00 AM	1	2	1	1	Missing	Missing	Missing			Missing	Missing	0	0	0	0	0	8/29/2017 12:00:00 AM	1	0	1	1	2	1	9	1	2017-08-30	2017-09-06	8	2	2	2	1	1	2	2	1	2
529	10		Missing	1	8/11/2007 12:00:00 AM	10.063	8/31/2017 12:00:00 AM	9/1/2017 12:00:00 AM		2	1	9/1/2017 12:00:00 AM	0	2	0	0	1	0	0		1	Missing	Missing	0	0	0	0	0	9/1/2017 12:00:00 AM	1	0	5	2	3	1	8	1	2017-09-01	2017-09-12	12	2	2	2	1	1	2	2	2	2
530	6		DCI	1	10/12/2011 12:00:00 AM	6.15342	12/5/2017 12:00:00 AM	12/7/2017 12:00:00 AM		2	1	12/7/2017 12:00:00 AM	1	2	0	0	0	0	0			1	Missing	0	0	0	0	0	12/7/2017 12:00:00 AM	1	0	2	1	2	0		1	2017-12-08	2017-12-16	9	2	2	2	1	1	2	2	2	1
531	3		DCI	0	8/21/2013 12:00:00 AM	3.98082	8/13/2017 12:00:00 AM	8/15/2017 12:00:00 AM		2	1	8/15/2017 12:00:00 AM	0	2	1	1	Missing	Missing	Missing			Missing	Missing	0	0	0	0	0	8/15/2017 12:00:00 AM	1	0	1	1	2	1	9	1	2017-08-15	2017-08-23	9	2	2	2	1	1	2	2	1	2
532	6	0	school	0	6/21/2011 12:00:00 AM	6.16438	8/18/2017 12:00:00 AM	8/20/2017 12:00:00 AM		2	1	8/20/2017 12:00:00 AM	0	2	1	1	Missing	Missing	Missing			Missing	Missing	0	0	0	0	0	8/20/2017 12:00:00 AM	1	0	1	1	2	1	9	1	2017-08-20	2017-08-25	6	2	2	2	2	2	2	2	1	2
533	9	0	school	1	3/2/2008 12:00:00 AM	9.47671	8/21/2017 12:00:00 AM	8/21/2017 12:00:00 AM		2	1	8/21/2017 12:00:00 AM	0	2	1	1	Missing	Missing	Missing			Missing	Missing	0	0	0	0	0	8/21/2017 12:00:00 AM	1	0	1	1	2	1	9	1	2017-08-21	2017-08-30	10	1	2	2	2	2	2	2	1	2
534	3		NO	0	5/23/2014 12:00:00 AM	3.68219	1/26/2018 12:00:00 AM	1/26/2018 12:00:00 AM		2	1	1/26/2018 12:00:00 AM	0	2	1	1	Missing	Missing	Missing			Missing	Missing	0	0	0	0	0	1/26/2018 12:00:00 AM	1	0	1	1	2	1	10	1	2018-01-26	2018-01-31	6	2	2	2	2	2	2	2	2	2
535	10	1	school	0	11/1/2007 12:00:00 AM	10.2411	1/25/2018 12:00:00 AM	1/28/2018 12:00:00 AM		2	1	1/28/2018 12:00:00 AM	0	2	1	1	Missing	Missing	Missing			Missing	Missing	0	0	0	0	0	1/28/2018 12:00:00 AM	1	0	1	1	2	1	6	1	2018-01-28	2018-02-02	6	2	2	2	2	2	2	2	1	2
536	4		DCI	1	10/24/2013 12:00:00 AM	4.14795	12/16/2017 12:00:00 AM	12/16/2017 12:00:00 AM		2	1	12/16/2017 12:00:00 AM	0	2	1	1	Missing	Missing	Missing			Missing	Missing	0	0	0	0	0	12/16/2017 12:00:00 AM	1	0	1	1	2	1	11	1	2017-12-16	2017-12-23	8	2	2	2	2	2	2	2	1	2
537	2		NO	1	2/23/2015 12:00:00 AM	2.91781	1/23/2018 12:00:00 AM	1/23/2018 12:00:00 AM		2	1	1/24/2018 12:00:00 AM	-1	1	1	1	Missing	Missing	Missing			Missing	Missing	0	0	0	0	0	1/24/2018 12:00:00 AM	1	0	1	1	2	1	6	1	2018-01-23	2018-01-30	8	2	2	2	2	2	2	2	1	2
538	5		NO	0	12/4/2012 12:00:00 AM	5.13973	1/23/2018 12:00:00 AM	1/24/2018 12:00:00 AM		2	1	1/24/2018 12:00:00 AM	0	2	1	1	Missing	Missing	Missing			Missing	Missing	0	0	0	0	0	1/24/2018 12:00:00 AM	1	0	1	1	2	1	9	1	2018-01-24	2018-02-01	9	2	2	2	2	2	2	2	1	2
539	7	0	school	0	7/13/2010 12:00:00 AM	7.10959	8/20/2017 12:00:00 AM	8/21/2017 12:00:00 AM		2	1	8/21/2017 12:00:00 AM	0	2	1	1	Missing	Missing	Missing			Missing	Missing	0	0	0	0	0	8/21/2017 12:00:00 AM	1	0	1	1	2	1	7	1	2017-08-21	2017-08-27	7	2	2	2	2	2	2	2	2	2
540	0		NO	0	5/3/2017 12:00:00 AM	0.265753	8/8/2017 12:00:00 AM	8/13/2017 12:00:00 AM		2	1	8/15/2017 12:00:00 AM	-2	1	0	0	1	0	0		1	Missing	Missing	0	0	0	0	0	8/15/2017 12:00:00 AM	1	0	5	2	3	1	11	1	2017-08-13	2017-08-24	12	2	2	2	2	2	2	2	2	2
541	10	0	school	0	10/3/2006 12:00:00 AM	10.8932	8/22/2017 12:00:00 AM	8/22/2017 12:00:00 AM		2	1	8/22/2017 12:00:00 AM	0	2	1	1	Missing	Missing	Missing			Missing	Missing	0	0	0	0	0	8/22/2017 12:00:00 AM	1	0	1	1	2	1	10	1	2017-08-22	2017-08-29	8	2	2	2	2	2	2	2	1	2
542	1		NO	1	8/9/2016 12:00:00 AM	1.24384	11/6/2017 12:00:00 AM	11/10/2017 12:00:00 AM	11/14/2017 12:00:00 AM	1	1	11/13/2017 12:00:00 AM	-3	1	0	0	0	0	0			1	Missing	0	0	0	0	0		0	Missing	2	1	1	1	4	1	2017-11-10	2017-11-14	5	2	2	2	2	2	2	2	2	2
543	7	1	school	1	7/7/2010 12:00:00 AM	7.41918	12/5/2017 12:00:00 AM	12/5/2017 12:00:00 AM		2	1	12/5/2017 12:00:00 AM	0	2	1	1	Missing	Missing	Missing			Missing	Missing	0	0	0	0	0	12/5/2017 12:00:00 AM	1	0	1	1	2	1	8	1	2017-12-05	2017-12-12	8	2	2	2	2	2	2	2	2	2
544	2		NO	1	11/5/2015 12:00:00 AM	2.05205	11/23/2017 12:00:00 AM	11/23/2017 12:00:00 AM		2	1	11/23/2017 12:00:00 AM	0	2	0	0	0	0	0			1	Missing	0	0	0	0	0	11/23/2017 12:00:00 AM	1	0	2	1	3	1	8	1	2017-11-23	2017-11-29	7	2	2	2	2	2	2	2	2	2
545	6	1	school	1	10/7/2010 12:00:00 AM	6.95616	9/19/2017 12:00:00 AM	9/21/2017 12:00:00 AM		2	1	9/21/2017 12:00:00 AM	0	2	1	1	Missing	Missing	Missing			Missing	Missing	0	0	0	0	0	9/21/2017 12:00:00 AM	1	0	1	1	2	1	11	1	2017-09-21	2017-10-01	11	1	2	2	2	2	2	2	2	2
546	7	1	school	1	6/1/2010 12:00:00 AM	7.30685	9/19/2017 12:00:00 AM	9/19/2017 12:00:00 AM		2	1	9/19/2017 12:00:00 AM	0	2	1	1	Missing	Missing	Missing			Missing	Missing	0	0	0	0	0	9/19/2017 12:00:00 AM	1	0	1	1	2	0		1	2017-09-19	2017-09-26	8	2	2	2	2	2	2	2	1	2
547	4		DCI	0	12/29/2012 12:00:00 AM	4.47397	2017-06-19	6/27/2017 12:00:00 AM		2	1	6/27/2017 12:00:00 AM	0	2	1	1	Missing	Missing	Missing			Missing	Missing	0	0	0	0	0	6/27/2017 12:00:00 AM	1	0	1	1	2	1	7	1	2017-06-27	2017-07-01	5	2	2	2	2	2	2	2	2	2
548	4		DCI	1	6/20/2013 12:00:00 AM	4.02192	6/27/2017 12:00:00 AM	6/29/2017 12:00:00 AM		2	1	6/29/2017 12:00:00 AM	0	2	1	1	Missing	Missing	Missing			Missing	Missing	0	0	0	0	0	6/29/2017 12:00:00 AM	1	0	1	1	2	1	10	1	2017-06-29	2017-07-08	10	2	2	2	2	2	2	2	2	2
549	10	0	school	1	1/30/2007 12:00:00 AM	10.4	6/22/2017 12:00:00 AM	6/26/2017 12:00:00 AM		2	1	6/26/2017 12:00:00 AM	0	2	1	1	Missing	Missing	Missing			Missing	Missing	0	0	0	0	0	6/26/2017 12:00:00 AM	1	0	1	1	2	0		1	2017-06-26	2017-07-05	10	2	2	2	1	1	2	2	1	2
550	8	0	school	0	7/29/2009 12:00:00 AM	8.08767	8/28/2017 12:00:00 AM	8/30/2017 12:00:00 AM		2	1	8/30/2017 12:00:00 AM	0	2	1	1	Missing	Missing	Missing			Missing	Missing	0	0	0	0	0	8/30/2017 12:00:00 AM	1	0	1	1	2	1	9	1	2017-08-30	2017-09-02	4	2	2	2	2	2	2	2	2	2
551	3		DCI	1	1/5/2014 12:00:00 AM	3.79178	10/20/2017 12:00:00 AM	10/23/2017 12:00:00 AM		2	1	10/23/2017 12:00:00 AM	0	2	0	0	1	1+N.m PCR	0			Missing	Missing	1	1	0	0	0	10/23/2017 12:00:00 AM	1	0	5	2	2	1	3	1	2017-10-23	2017-10-25	3	2	2	2	2	2	2	2	2	2
552	3		NO	1	11/22/2013 12:00:00 AM	3.57534	6/19/2017 12:00:00 AM	6/19/2017 12:00:00 AM		2	1	6/19/2017 12:00:00 AM	0	2	0	0	0	0	0			1	Missing	0	0	0	0	0	6/19/2017 12:00:00 AM	1	0	2	1	2	1	8	1	2017-06-19	2017-06-26	8	2	2	2	2	2	2	2	2	2
553	11	1	school	0	7/27/2006 12:00:00 AM	11.3452	11/27/2017 12:00:00 AM	11/29/2017 12:00:00 AM		2	1	11/29/2017 12:00:00 AM	0	2	1	1	Missing	Missing	Missing			Missing	Missing	0	0	0	0	0	11/29/2017 12:00:00 AM	1	0	1	1	2	1	9	1	2017-11-29	2017-12-05	7	1	2	2	2	2	2	2	1	2
554	4		NO	0	3/24/2013 12:00:00 AM	4.50959	9/25/2017 12:00:00 AM	9/26/2017 12:00:00 AM		2	1	9/26/2017 12:00:00 AM	0	2	1	1	Missing	Missing	Missing			Missing	Missing	0	0	0	0	0	9/26/2017 12:00:00 AM	1	0	1	1	2	0		1	2017-09-26	2017-09-28	3	2	2	2	2	2	2	2	2	2
555	0		NO	1	6/15/2017 12:00:00 AM	0.413699	11/13/2017 12:00:00 AM	11/15/2017 12:00:00 AM		2	1	11/15/2017 12:00:00 AM	0	2	1	1	Missing	Missing	Missing			Missing	Missing	0	0	0	0	0		0	Missing	1	1	2	0		1	2017-11-15	2017-11-22	8	2	2	2	2	2	2	2	2	2
556	9	1	school	1	7/3/2008 12:00:00 AM	9.42192	2017-12-02	12/3/2017 12:00:00 AM		2	1	12/3/2017 12:00:00 AM	0	2	1	1	Missing	Missing	Missing			Missing	Missing	0	0	0	0	0	12/3/2017 12:00:00 AM	1	0	1	1	2	1	9	1	2017-12-03	2017-12-11	9	1	2	2	1	1	2	2	2	2
[truncated: 20 more columns]

## Sheet: Variables
Title	Description of variables	Format		Answers /codes
ID	Unique individual number	Number	###
ageYears	Age in years	Number	##	on the date of ilness onset
SchoolStudtyPeriodEV	School attanding during study year (September 10- June 9) for cases with Enteroviral ME	Number	#	1-Study year, 0-Summer Holiday
SchoolPreschool	organizational status for children, school, student, job (for adults)	Text		School - pupil, DCI- enroled in pre-school/day-care institutions, NO- non-enroled in DCI, military, teacher…
Sex	sex	Number	#	1-Male, 0-Female
DOB	Date of birthday (in years)	Number	##	in years on the date of ilness onest
AgeYearsCalculations	Age	Number	##.###	on the date of ilness onset
datediseaseonset	Date of disease onset	Date	MM-DD-YYYY
Dateofhospitalization	Date of hospitalisation	Date	MM-DD-YYYY
dateofdeath	Date of death	Date	MM-DD-YYYY
died	died	Number	#	1-Yes, 2-No
CSFcollectedPCR	Spinalfluid (CSF) was collected for PCR	Number	#	1-Yes, 2-No
DateofCSFcollection	Date of CSF collection	Date	MM-DD-YYYY
ABbeforeCSFcollectionDays	Antibiotics were prescribed before/after CSF collection in days	Number	##	["AntibioticsStartDate"-"DateofCSFcollection"] negative number meens that AB was prescribed before CSF collection, positive number means - after collection
ABbeforeCSFcollection	Antibiotics were prescribed before CSF collection	Number	#	1-Yes, 2-No
CSFPCR_EV408	PCR Enterovirus rsult (including two cases of coinfection with N. meningitidis are of meningococcal ethiology)	Number	#	0-negative, 1-positive, Missing - not done
EV people406	Classification of cases etiology-Enteroviral	Number	#	1-Yes, 2-No, Missing - not done
CSFPCRNmeningitidisresult	CSF testing for N. meningitidis (PCR test result)	Number	#	0-negative, 1-positive, Missing - not done
CSFPCRHibResult	CSF testing for Hib (PCR test result)	Number	#	0-negative, 1-positive, Missing - not done
CSFPCRSpneumoniaeresult	CSF testing for S. pneumonia (PCR test result)	Number	#	0-negative, 1-positive, Missing - not done
CSFPCRListeria	CSF testing for Listeria (PCR test result)	Number	#	0-negative, 1-positive, Missing - not done
PCRBacterPosOnly	CSF positive in PCR only for bacteria	Number	#	1- (PCR positive + culture negative), 1-culture not done (PCR positive)
CSFPCRHSV12Result	PCR Herpes simplex 1/2 results	Number	#	0-negative, 1-positive, Missing - not done
CSFPCRVZVresult	PCR Hvaricella zoster virus results	Number	#	0-negative, 1-positive, Missing - not done
CulturePos	SCF testing for culture done or not and result (pos or negative)	Number	#	0-negative, 1-positive, Missing - not done
BactNmeningitidisresult	SCF testing for culture N. meningitidis results	Number	#	0-negative, 1-positive, Missing - not done
BactKlebsiellaresult	SCF testing for culture Klebsiella spp results	Number	#	0-negative, 1-Pneumoniae (pos), 1- Ozaenae (pos), Missing - not done
BactMoraxcellaResult	SCF testing for culture Moraxcella cat. results	Number	#	0-negative, 1-positive, Missing - not done
BactSpneumoniaeresult	SCF testing for culture S.pneumoniae results	Number	#	0-negative, 1-positive, Missing - not done
datebloodcollection	Date of blood collection	Date	MM-DD-YYYY
bloodcollected	Blood collected for culture	Number	#	1-Yes, 2-No, Missing - not done
BloodCultResuls	Cultures defined in blood			0-negative, 1- S.pneumoniae (mixed with S.pneumoniae PCR (CSF)), 1- M.catarrhalis (mixed with HSV (CSF))
CasesEtiology	Classification of cases etiology considering coinfection (one case is caused by one etiology agent only)	Number	#	1	Entrovirus
(Used in analysis for rates calculations and description)				2	Herpes simplex virus-1/2
				3	Varicella-zoster virus
				5	N.meningitidis
				6	S.Pneumonia
				7	Klebsiella spp.
				8	Haemophilus influenzae type b
				9	Listeria
				0	Not tested
				99	Full negative
				44	rabies
Viral1Bac2	Viral or Bacterial etiology only	Number	#	1-Viral, 2-Bacterial, Missing - unknown
CaseMenEnceph	Meningitis, encephalitis or meningo-encephalitis (Clinical status)	Number	#	1-encephalitis, 2-meningitis, 3-meningo-encephalitis
antiviralsYN	Antiviral medicines used	Number	#	1-Yes, 2-No, Missing - no data
ANTVdur	Duration of antiviral tretment	Number	#	in days
ABuseYN	Antibacterial medicines (AB) used	Number	#	1-Yes, 2-No, Missing - no data
AntibioticsStartDate	Date of AB started	Date	MM-DD-YYYY
AntibioticsEndDate	Date of end of AB treatment	Date	MM-DD-YYYY
AbDurFull	AB treatment duration	Number	##	in days
ABbeforeCSFcollectionDays	Started of AB treatment before or after CSF collection	Number	##	in days (negative (-) rezult means that AB treatment was started before CSF collection)
ABbeforeCSFcollection	Started of AB treatment before or after CSF collection	Number	#	1- AB treatment was started before CSF collection, 2- AB treatment was started after or at the same day of CSF collection
VezPharyng	Vesicular pharyngitis	Number	#	1-Yes, 2-No, Missing - no data
Tonsilitis	Tonsilitis	Number	#	1-Yes, 2-No, Missing - no data
Photophobia	Photophobia	Number	#	1-Yes, 2-No, Missing - no data
Kernigs	Kernigs	Number	#	1-Yes, 2-No, Missing - no data
Burdzinskis	Burdzinskis	Number	#	1-Yes, 2-No, Missing - no data
Paresis	Paresis	Number	#	1-Yes, 2-No, Missing - no data
Lurch	Lurch	Number	#	1-Yes, 2-No, Missing - no data
Nausea	Nausea	Number	#	1-Yes, 2-No, Missing - no data
Rash	Rash	Number	#	1-Yes, 2-No, Missing - no data
Bulgingfontanelle	Bulgingfontanelle	Number	#	1-Yes, 2-No, Missing - no data
Convulsions	Convulsions	Number	#	1-Yes, 2-No, Missing - no data
Coma	Coma	Number	#	1-Yes, 2-No, Missing - no data
Lethargy	Lethargy	Number	#	1-Yes, 2-No, Missing - no data
Confusion	Confusion	Number	#	1-Yes, 2-No, Missing - no data
Excitation	Excitation	Number	#	1-Yes, 2-No, Missing - no data
Rigidity	Neck stiffness	Number	#	1-Yes, 2-No, Missing - no data
Diarrhea	Diarrhea	Number	#	1-Yes, 2-No, Missing - no data
Vomiting	Vomiting	Number	#	1-Yes, 2-No, Missing - no data
Headache	Headache	Number	#	1-Yes, 2-No, Missing - no data
temperatureatonset	Temperature at disease onset	Number	##.#
RabiesProbable	healed wounds and was bitten/scratched /licked by the animal	Number	#	1-Yes, 0-No
Lymphocytes	Lympocytes in CSF (%)	Number	##.##
CytosisCSF	Cytosis in CSF (x106/L)	Number	######
Neutrophils	Neutrophils in CSF (%)	Number	##.##
SugarCSF	Glucose in CSF (mmol/L)	Number	#.#
ProteinCSF	Protein (g/L)	Number	#.#
Cytosis1000	Cytosis in CSF ≥1000 (x106/L)	Number	#	1- Yes, 2- No
Cytosis100	Cytosis in CSF <100 (x106/L)	Number	#	1- Yes, 2- No

## Sheet: Population_cases by agegroups
Table 1. Number of meningitis/encephalitis cases and population of Southern Kazakhstan oblast by age groups on the day of illness onset.
Age groups	Population	Number of cases, N.meningitdis	Number of cases, S.pneomoniae		Number of cases, Hib	Number of cases, Klebsiella spp.	Number of cases, Listeria	Number of cases, Enterovirus		Number of cases, Herpes simplex virus-1/2	Number of cases, Varicella-zoster virus	Number of cases, Rabies virus	Number of unknown OR non-tested
<1	72188	2	3	3				13		4	0		4
(1-3)	223990	3	1	1	1		1	50		13	2	1	7
(4-6)	219586	4	1	1				101		11	0		5
(7-10)	275411	4	1	1				135		15	2		2
(11-14)	217719	3	2	2				63		6	6		1
15-19	228935	1	1	1	1			22		4	2		0
20-24	225529	2						14		2			3
25-29	221647	1			1			3		6	1		0
30-34	211309							2		5			1
35-39	177561							2		3
40-44	165537	1						1				1
45-49	148886					1
50-54	137798					1				1			1
55-59	124635									1		1
60-64	94984		1									1	1
65-69	65078
70-79	61728
80+	25571
Total	2898092	21	10		3	2	1	406	0	71	13	4	25
<15	1008894	16	8		1	0	1	362	0	49	10	1	19

## Sheet: Population
age	Population of South Kazakhstan Region, 2017
<1	72188
1	74536
2	75106
3	74348
4	73518
5	73400
6	72668
7	71266
8	69507
9	69320
10	65318
11	59283
12	55640
13	53451
14	49345
15-19	228935
20-24	225529
25-29	221647
30-34	211309
35-39	177561
40-44	165537
45-49	148886
50-54	137798
55-59	124635
60-64	94984
65-69	65078
70-79	61728
80+	25571
Tital	2898092
non-enrolled in pre-school/day-care institutions	335364
enrolled in pre-school/day-care institutions	159484
enrolled in school	604984

## Sheet: Cases by disease onset day
Table 2. Cases of viral and bacteriao etiology by day of disease onset.
Viral etiology cases		Bacterial etiology cases
Date of disease onset	Viral etiology: 1-Enterovirus, 2-Other viral agents	Date of disease onset	Bacterial etiology: 1-N.meningitidis, 2- Other bacterial agents
2/8/2017 12:00:00 AM	1	2/4/2017 12:00:00 AM	1
2/11/2017 12:00:00 AM	2	2/11/2017 12:00:00 AM	1
3/1/2017 12:00:00 AM	1	2/14/2017 12:00:00 AM	1
3/2/2017 12:00:00 AM	1	3/7/2017 12:00:00 AM	1
3/6/2017 12:00:00 AM	1	3/13/2017 12:00:00 AM	1
3/11/2017 12:00:00 AM	1	3/27/2017 12:00:00 AM	1
3/18/2017 12:00:00 AM	1	3/29/2017 12:00:00 AM	1
4/2/2017 12:00:00 AM	1	4/9/2017 12:00:00 AM	1
4/3/2017 12:00:00 AM	2	4/24/2017 12:00:00 AM	1
4/4/2017 12:00:00 AM	1	4/28/2017 12:00:00 AM	2
4/5/2017 12:00:00 AM	1	5/6/2017 12:00:00 AM	2
4/6/2017 12:00:00 AM	2	5/7/2017 12:00:00 AM	2
4/7/2017 12:00:00 AM	1	5/9/2017 12:00:00 AM	2
4/9/2017 12:00:00 AM	1	5/31/2017 12:00:00 AM	2
4/10/2017 12:00:00 AM	2	6/1/2017 12:00:00 AM	2
4/10/2017 12:00:00 AM	1	6/9/2017 12:00:00 AM	1
4/10/2017 12:00:00 AM	1	6/12/2017 12:00:00 AM	2
4/10/2017 12:00:00 AM	1	6/19/2017 12:00:00 AM	1
4/11/2017 12:00:00 AM	2	7/1/2017 12:00:00 AM	1
4/12/2017 12:00:00 AM	1	7/19/2017 12:00:00 AM	2
4/12/2017 12:00:00 AM	1	7/21/2017 12:00:00 AM	2
4/12/2017 12:00:00 AM	2	8/1/2017 12:00:00 AM	2
4/12/2017 12:00:00 AM	1	8/8/2017 12:00:00 AM	1
4/13/2017 12:00:00 AM	1	8/10/2017 12:00:00 AM	1
4/13/2017 12:00:00 AM	1	8/31/2017 12:00:00 AM	1
4/18/2017 12:00:00 AM	1	9/10/2017 12:00:00 AM	1
4/18/2017 12:00:00 AM	2	9/11/2017 12:00:00 AM	1
4/18/2017 12:00:00 AM	1	9/11/2017 12:00:00 AM	2
4/18/2017 12:00:00 AM	1	10/7/2017 12:00:00 AM	2
4/20/2017 12:00:00 AM	1	10/7/2017 12:00:00 AM	2
4/21/2017 12:00:00 AM	1	10/20/2017 12:00:00 AM	1
4/21/2017 12:00:00 AM	1	10/28/2017 12:00:00 AM	1
4/22/2017 12:00:00 AM	1	10/29/2017 12:00:00 AM	2
4/24/2017 12:00:00 AM	1	11/21/2017 12:00:00 AM	1
4/24/2017 12:00:00 AM	1	12/31/2017 12:00:00 AM	2
4/24/2017 12:00:00 AM	1	1/2/2018 12:00:00 AM	2
4/24/2017 12:00:00 AM	1	1/5/2018 12:00:00 AM	1
4/25/2017 12:00:00 AM	1
4/25/2017 12:00:00 AM	2
4/25/2017 12:00:00 AM	1
4/26/2017 12:00:00 AM	1
4/26/2017 12:00:00 AM	1
4/27/2017 12:00:00 AM	1
4/27/2017 12:00:00 AM	1
4/28/2017 12:00:00 AM	1
2017-04-29	2
4/30/2017 12:00:00 AM	1
5/1/2017 12:00:00 AM	2
5/1/2017 12:00:00 AM	1
5/2/2017 12:00:00 AM	1
5/2/2017 12:00:00 AM	1
5/2/2017 12:00:00 AM	1
5/3/2017 12:00:00 AM	1
5/4/2017 12:00:00 AM	1
5/5/2017 12:00:00 AM	1
5/5/2017 12:00:00 AM	1
5/5/2017 12:00:00 AM	1
5/6/2017 12:00:00 AM	1
5/6/2017 12:00:00 AM	1
5/7/2017 12:00:00 AM	1
5/7/2017 12:00:00 AM	2
5/7/2017 12:00:00 AM	1
5/8/2017 12:00:00 AM	1
5/9/2017 12:00:00 AM	1
5/9/2017 12:00:00 AM	1
5/10/2017 12:00:00 AM	1
5/10/2017 12:00:00 AM	1
5/11/2017 12:00:00 AM	1
5/12/2017 12:00:00 AM	1
5/13/2017 12:00:00 AM	2
5/14/2017 12:00:00 AM	1
5/15/2017 12:00:00 AM	1
5/15/2017 12:00:00 AM	1
5/15/2017 12:00:00 AM	2
5/15/2017 12:00:00 AM	2
5/15/2017 12:00:00 AM	1
5/15/2017 12:00:00 AM	1
5/16/2017 12:00:00 AM	1
5/16/2017 12:00:00 AM	2
5/17/2017 12:00:00 AM	2
5/17/2017 12:00:00 AM	1
5/17/2017 12:00:00 AM	1
5/17/2017 12:00:00 AM	1
5/18/2017 12:00:00 AM	1
5/18/2017 12:00:00 AM	1
5/18/2017 12:00:00 AM	2
5/19/2017 12:00:00 AM	1
5/19/2017 12:00:00 AM	2
5/19/2017 12:00:00 AM	1
5/19/2017 12:00:00 AM	1
5/20/2017 12:00:00 AM	1
5/20/2017 12:00:00 AM	1
5/21/2017 12:00:00 AM	1
5/21/2017 12:00:00 AM	1
5/21/2017 12:00:00 AM	1
5/21/2017 12:00:00 AM	1
5/21/2017 12:00:00 AM	2
5/22/2017 12:00:00 AM	1
5/22/2017 12:00:00 AM	1
5/22/2017 12:00:00 AM	1
5/22/2017 12:00:00 AM	1
5/22/2017 12:00:00 AM	2
5/23/2017 12:00:00 AM	1
5/23/2017 12:00:00 AM	1
5/23/2017 12:00:00 AM	1
5/24/2017 12:00:00 AM	1
5/24/2017 12:00:00 AM	1
5/24/2017 12:00:00 AM	2
5/24/2017 12:00:00 AM	1
5/24/2017 12:00:00 AM	2
5/25/2017 12:00:00 AM	1
5/25/2017 12:00:00 AM	1
5/25/2017 12:00:00 AM	1
5/26/2017 12:00:00 AM	1
5/26/2017 12:00:00 AM	2
5/26/2017 12:00:00 AM	2
5/26/2017 12:00:00 AM	1
5/27/2017 12:00:00 AM	1
5/27/2017 12:00:00 AM	1
5/27/2017 12:00:00 AM	2
5/30/2017 12:00:00 AM	1
5/30/2017 12:00:00 AM	1
5/30/2017 12:00:00 AM	1
5/30/2017 12:00:00 AM	1
5/30/2017 12:00:00 AM	1
5/31/2017 12:00:00 AM	1
5/31/2017 12:00:00 AM	2
6/1/2017 12:00:00 AM	2
6/1/2017 12:00:00 AM	1
6/1/2017 12:00:00 AM	1
6/1/2017 12:00:00 AM	1
6/1/2017 12:00:00 AM	1
6/2/2017 12:00:00 AM	1
6/2/2017 12:00:00 AM	2
6/2/2017 12:00:00 AM	1
6/2/2017 12:00:00 AM	1
6/2/2017 12:00:00 AM	1
6/3/2017 12:00:00 AM	1
6/3/2017 12:00:00 AM	1
6/3/2017 12:00:00 AM	1
6/3/2017 12:00:00 AM	1
6/3/2017 12:00:00 AM	1
6/3/2017 12:00:00 AM	1
6/4/2017 12:00:00 AM	1
6/4/2017 12:00:00 AM	1
6/4/2017 12:00:00 AM	2
6/4/2017 12:00:00 AM	1
6/5/2017 12:00:00 AM	1
6/5/2017 12:00:00 AM	2
6/5/2017 12:00:00 AM	1
6/5/2017 12:00:00 AM	1
6/5/2017 12:00:00 AM	1
6/5/2017 12:00:00 AM	1
6/5/2017 12:00:00 AM	1
6/5/2017 12:00:00 AM	1
6/5/2017 12:00:00 AM	2
6/7/2017 12:00:00 AM	1
6/7/2017 12:00:00 AM	2
6/8/2017 12:00:00 AM	1
6/9/2017 12:00:00 AM	1
6/9/2017 12:00:00 AM	1
6/9/2017 12:00:00 AM	2
6/10/2017 12:00:00 AM	1
6/11/2017 12:00:00 AM	1
6/11/2017 12:00:00 AM	1
6/11/2017 12:00:00 AM	1
6/11/2017 12:00:00 AM	1
6/12/2017 12:00:00 AM	2
6/12/2017 12:00:00 AM	1
6/13/2017 12:00:00 AM	1
6/13/2017 12:00:00 AM	1
6/13/2017 12:00:00 AM	2
6/15/2017 12:00:00 AM	1
6/15/2017 12:00:00 AM	1
6/15/2017 12:00:00 AM	2
6/16/2017 12:00:00 AM	1
6/17/2017 12:00:00 AM	1
6/17/2017 12:00:00 AM	1
6/17/2017 12:00:00 AM	1
6/18/2017 12:00:00 AM	1
6/18/2017 12:00:00 AM	1
6/18/2017 12:00:00 AM	1
6/18/2017 12:00:00 AM	1
6/18/2017 12:00:00 AM	1
6/19/2017 12:00:00 AM	2
6/19/2017 12:00:00 AM	2
6/19/2017 12:00:00 AM	1
6/19/2017 12:00:00 AM	1
6/19/2017 12:00:00 AM	2
6/20/2017 12:00:00 AM	1
6/20/2017 12:00:00 AM	2
6/20/2017 12:00:00 AM	1
6/20/2017 12:00:00 AM	1
6/21/2017 12:00:00 AM	1
6/21/2017 12:00:00 AM	2
6/21/2017 12:00:00 AM	1
6/21/2017 12:00:00 AM	2
6/21/2017 12:00:00 AM	1
6/21/2017 12:00:00 AM	1
6/22/2017 12:00:00 AM	1
6/23/2017 12:00:00 AM	1
6/23/2017 12:00:00 AM	1
6/23/2017 12:00:00 AM	2
6/24/2017 12:00:00 AM	1
6/25/2017 12:00:00 AM	1
6/25/2017 12:00:00 AM	1
6/25/2017 12:00:00 AM	1
6/25/2017 12:00:00 AM	1
6/25/2017 12:00:00 AM	1
6/27/2017 12:00:00 AM	1
6/27/2017 12:00:00 AM	2
6/27/2017 12:00:00 AM	1
6/27/2017 12:00:00 AM	1
6/28/2017 12:00:00 AM	1
6/28/2017 12:00:00 AM	1
6/28/2017 12:00:00 AM	2
6/29/2017 12:00:00 AM	1
6/29/2017 12:00:00 AM	1
6/29/2017 12:00:00 AM	1
6/29/2017 12:00:00 AM	1
6/30/2017 12:00:00 AM	1
6/30/2017 12:00:00 AM	1
6/30/2017 12:00:00 AM	1
6/30/2017 12:00:00 AM	1
6/30/2017 12:00:00 AM	2
6/30/2017 12:00:00 AM	1
7/1/2017 12:00:00 AM	1
7/1/2017 12:00:00 AM	1
7/1/2017 12:00:00 AM	1
7/1/2017 12:00:00 AM	1
7/1/2017 12:00:00 AM	1
7/2/2017 12:00:00 AM	1
7/2/2017 12:00:00 AM	1
7/3/2017 12:00:00 AM	1
7/4/2017 12:00:00 AM	1
7/5/2017 12:00:00 AM	1
7/5/2017 12:00:00 AM	1
7/5/2017 12:00:00 AM	1
7/6/2017 12:00:00 AM	1
7/6/2017 12:00:00 AM	2
7/6/2017 12:00:00 AM	2
7/7/2017 12:00:00 AM	1
7/8/2017 12:00:00 AM	1
7/9/2017 12:00:00 AM	1
7/9/2017 12:00:00 AM	1
7/9/2017 12:00:00 AM	1
7/10/2017 12:00:00 AM	1
7/10/2017 12:00:00 AM	1
7/10/2017 12:00:00 AM	1
7/11/2017 12:00:00 AM	1
7/12/2017 12:00:00 AM	1
7/13/2017 12:00:00 AM	1
7/15/2017 12:00:00 AM	1
7/15/2017 12:00:00 AM	2
7/16/2017 12:00:00 AM	1
7/16/2017 12:00:00 AM	1
7/16/2017 12:00:00 AM	1
7/17/2017 12:00:00 AM	1
7/18/2017 12:00:00 AM	1
7/18/2017 12:00:00 AM	1
7/18/2017 12:00:00 AM	1
7/19/2017 12:00:00 AM	2
7/20/2017 12:00:00 AM	1
7/21/2017 12:00:00 AM	1
7/21/2017 12:00:00 AM	1
7/21/2017 12:00:00 AM	1
7/21/2017 12:00:00 AM	1
7/23/2017 12:00:00 AM	1
7/24/2017 12:00:00 AM	1
7/24/2017 12:00:00 AM	1
7/24/2017 12:00:00 AM	1
7/24/2017 12:00:00 AM	1
7/24/2017 12:00:00 AM	1
7/24/2017 12:00:00 AM	2
7/25/2017 12:00:00 AM	2
7/25/2017 12:00:00 AM	1
7/27/2017 12:00:00 AM	2
7/27/2017 12:00:00 AM	1
7/28/2017 12:00:00 AM	1
7/28/2017 12:00:00 AM	1
7/28/2017 12:00:00 AM	1
7/28/2017 12:00:00 AM	1
7/28/2017 12:00:00 AM	1
7/29/2017 12:00:00 AM	1
7/30/2017 12:00:00 AM	1
7/30/2017 12:00:00 AM	1
7/30/2017 12:00:00 AM	1
7/30/2017 12:00:00 AM	1
8/1/2017 12:00:00 AM	2
8/2/2017 12:00:00 AM	1
8/2/2017 12:00:00 AM	1
8/2/2017 12:00:00 AM	1
8/3/2017 12:00:00 AM	1
8/3/2017 12:00:00 AM	1
8/3/2017 12:00:00 AM	1
8/3/2017 12:00:00 AM	2
8/4/2017 12:00:00 AM	2
8/5/2017 12:00:00 AM	1
8/5/2017 12:00:00 AM	1
8/5/2017 12:00:00 AM	2
8/5/2017 12:00:00 AM	2
8/7/2017 12:00:00 AM	1
8/7/2017 12:00:00 AM	1
8/8/2017 12:00:00 AM	1
8/8/2017 12:00:00 AM	2
8/8/2017 12:00:00 AM	1
8/9/2017 12:00:00 AM	1
8/9/2017 12:00:00 AM	1
8/10/2017 12:00:00 AM	1
8/11/2017 12:00:00 AM	1
8/11/2017 12:00:00 AM	1
8/12/2017 12:00:00 AM	1
8/12/2017 12:00:00 AM	2
8/13/2017 12:00:00 AM	1
8/13/2017 12:00:00 AM	1
8/14/2017 12:00:00 AM	1
8/14/2017 12:00:00 AM	1
8/14/2017 12:00:00 AM	1
8/15/2017 12:00:00 AM	1
8/16/2017 12:00:00 AM	1
8/16/2017 12:00:00 AM	1
8/17/2017 12:00:00 AM	1
8/17/2017 12:00:00 AM	1
8/17/2017 12:00:00 AM	1
8/18/2017 12:00:00 AM	2
8/18/2017 12:00:00 AM	1
8/18/2017 12:00:00 AM	1
8/20/2017 12:00:00 AM	1
8/20/2017 12:00:00 AM	1
8/20/2017 12:00:00 AM	1
8/21/2017 12:00:00 AM	1
8/21/2017 12:00:00 AM	1
8/22/2017 12:00:00 AM	1
8/22/2017 12:00:00 AM	1
8/22/2017 12:00:00 AM	1
8/22/2017 12:00:00 AM	1
8/23/2017 12:00:00 AM	1
8/25/2017 12:00:00 AM	1
8/25/2017 12:00:00 AM	1
8/25/2017 12:00:00 AM	1
8/26/2017 12:00:00 AM	1
8/27/2017 12:00:00 AM	1
8/27/2017 12:00:00 AM	1
8/27/2017 12:00:00 AM	1
8/28/2017 12:00:00 AM	1
8/28/2017 12:00:00 AM	1
8/28/2017 12:00:00 AM	1
8/29/2017 12:00:00 AM	2
8/30/2017 12:00:00 AM	1
9/1/2017 12:00:00 AM	2
9/2/2017 12:00:00 AM	1
9/2/2017 12:00:00 AM	1
9/3/2017 12:00:00 AM	1
9/3/2017 12:00:00 AM	1
9/3/2017 12:00:00 AM	1
9/6/2017 12:00:00 AM	1
9/7/2017 12:00:00 AM	1
9/7/2017 12:00:00 AM	1
9/8/2017 12:00:00 AM	1
9/8/2017 12:00:00 AM	1
9/9/2017 12:00:00 AM	1
9/10/2017 12:00:00 AM	1
9/16/2017 12:00:00 AM	2
9/19/2017 12:00:00 AM	1
9/19/2017 12:00:00 AM	1
9/20/2017 12:00:00 AM	1
9/20/2017 12:00:00 AM	1
9/21/2017 12:00:00 AM	2
9/23/2017 12:00:00 AM	1
9/25/2017 12:00:00 AM	1
9/26/2017 12:00:00 AM	1
9/27/2017 12:00:00 AM	1
9/30/2017 12:00:00 AM	1
9/30/2017 12:00:00 AM	1
10/1/2017 12:00:00 AM	1
10/3/2017 12:00:00 AM	2
10/5/2017 12:00:00 AM	1
10/11/2017 12:00:00 AM	1
10/15/2017 12:00:00 AM	1
10/15/2017 12:00:00 AM	1
10/17/2017 12:00:00 AM	1
10/17/2017 12:00:00 AM	1
10/18/2017 12:00:00 AM	1
10/18/2017 12:00:00 AM	1
10/20/2017 12:00:00 AM	2
10/21/2017 12:00:00 AM	1
10/21/2017 12:00:00 AM	1
10/22/2017 12:00:00 AM	1
10/22/2017 12:00:00 AM	1
10/23/2017 12:00:00 AM	1
10/23/2017 12:00:00 AM	1
10/23/2017 12:00:00 AM	1
10/24/2017 12:00:00 AM	1
10/25/2017 12:00:00 AM	2
10/25/2017 12:00:00 AM	1
10/26/2017 12:00:00 AM	1
10/27/2017 12:00:00 AM	1
10/28/2017 12:00:00 AM	1
10/29/2017 12:00:00 AM	1
10/31/2017 12:00:00 AM	1
10/31/2017 12:00:00 AM	1
10/31/2017 12:00:00 AM	1
10/31/2017 12:00:00 AM	1
11/2/2017 12:00:00 AM	1
11/2/2017 12:00:00 AM	1
11/3/2017 12:00:00 AM	1
11/3/2017 12:00:00 AM	1
11/3/2017 12:00:00 AM	1
11/3/2017 12:00:00 AM	1
11/3/2017 12:00:00 AM	1
11/4/2017 12:00:00 AM	1
11/5/2017 12:00:00 AM	1
11/6/2017 12:00:00 AM	2
11/7/2017 12:00:00 AM	1
11/8/2017 12:00:00 AM	1
11/8/2017 12:00:00 AM	1
11/9/2017 12:00:00 AM	1
11/11/2017 12:00:00 AM	1
11/11/2017 12:00:00 AM	1
11/11/2017 12:00:00 AM	1
11/12/2017 12:00:00 AM	2
11/13/2017 12:00:00 AM	1
11/15/2017 12:00:00 AM	1
11/15/2017 12:00:00 AM	1
11/16/2017 12:00:00 AM	1
11/17/2017 12:00:00 AM	1
11/18/2017 12:00:00 AM	1
11/18/2017 12:00:00 AM	1
11/19/2017 12:00:00 AM	1
11/20/2017 12:00:00 AM	1
11/21/2017 12:00:00 AM	1
11/21/2017 12:00:00 AM	1
11/22/2017 12:00:00 AM	1
11/23/2017 12:00:00 AM	1
11/23/2017 12:00:00 AM	1
11/23/2017 12:00:00 AM	2
11/25/2017 12:00:00 AM	1
11/27/2017 12:00:00 AM	1
12/1/2017 12:00:00 AM	1
2017-12-02	1
12/3/2017 12:00:00 AM	1
12/3/2017 12:00:00 AM	1
12/4/2017 12:00:00 AM	1
12/5/2017 12:00:00 AM	1
12/5/2017 12:00:00 AM	2
12/5/2017 12:00:00 AM	2
12/5/2017 12:00:00 AM	1
12/10/2017 12:00:00 AM	1
12/10/2017 12:00:00 AM	1
12/12/2017 12:00:00 AM	1
12/13/2017 12:00:00 AM	1
12/13/2017 12:00:00 AM	2
12/15/2017 12:00:00 AM	1
12/15/2017 12:00:00 AM	1
12/15/2017 12:00:00 AM	2
12/16/2017 12:00:00 AM	1
12/16/2017 12:00:00 AM	1
12/19/2017 12:00:00 AM	1
12/19/2017 12:00:00 AM	1
12/21/2017 12:00:00 AM	2
12/23/2017 12:00:00 AM	1
12/23/2017 12:00:00 AM	1
12/25/2017 12:00:00 AM	1
12/25/2017 12:00:00 AM	1
12/26/2017 12:00:00 AM	2
12/26/2017 12:00:00 AM	1
12/26/2017 12:00:00 AM	2
12/27/2017 12:00:00 AM	2
12/28/2017 12:00:00 AM	2
12/29/2017 12:00:00 AM	1
12/31/2017 12:00:00 AM	1
1/5/2018 12:00:00 AM	1
1/6/2018 12:00:00 AM	1
1/6/2018 12:00:00 AM	2
1/7/2018 12:00:00 AM	1
1/8/2018 12:00:00 AM	2
1/8/2018 12:00:00 AM	1
1/10/2018 12:00:00 AM	1
1/11/2018 12:00:00 AM	1
1/11/2018 12:00:00 AM	2
1/13/2018 12:00:00 AM	1
1/13/2018 12:00:00 AM	2
1/14/2018 12:00:00 AM	2
1/15/2018 12:00:00 AM	2
1/19/2018 12:00:00 AM	2
1/19/2018 12:00:00 AM	2
1/19/2018 12:00:00 AM	1
1/20/2018 12:00:00 AM	1
1/20/2018 12:00:00 AM	1
1/23/2018 12:00:00 AM	1
1/23/2018 12:00:00 AM	1
1/23/2018 12:00:00 AM	1
1/25/2018 12:00:00 AM	1
1/26/2018 12:00:00 AM	1
